# Supplementary material for: The gene expression landscape of breast cancer is shaped by tumor protein p53 status and epithelial-mesenchymal transition
Source: Breast Cancer Res. 2012 Jul 27;14(4):R113. doi: 10.1186/bcr3236 (PMC3680939; doi:10.1186/bcr3236)
Supplement: Additional file 1 — Breast cancer gene expression data sets. An Excel table with description of all breast cancer gene expression data sets. [file bcr3236-S1.XLSX]

## Sheet: Sheet1
Supplementary Table 1. Description of breast cancer data sets
U133A set (Affymetrix HG-U133A). N=1,608
	GEO accession ID	Number of patients	Type of outcome data (*)	Litterature reference (PMID)
1	GSE11121	197	DMFS	Schmidt et al., Cancer Res, 2008 (18593943)
2	GSE12093	136	DMFS	Zhang et al., BCRT, 2009 (18821012)
3	GSE1456	159	RFS	Pawitan et al., BCR, 2006 (16280042)
4	GSE2034	286	DMFS	Wang et al., Lancet, 2005 (15721472)
5	GSE2603	99	DMFS	Minn et al., Nature, 2005 (16049480)
6	GSE3494	108 (**)	RFS	Miller et al., PNAS, 2005 (16141321)
7	GSE4922	40	NA	Ivshina et al., Cancer Res, 2006 (17079448)
8	GSE5327	58	DMFS	Minn et al., PNAS, 2007 (17420468)
9	GSE6532	327	DMFS	Loi et al., JCO, 2007 (17401012)
10	GSE7390	198	DMFS	Desmedt et al., Clin Cancer Res, 2007 (17545524)
	(*) DMFS: Distance Metastasis-Free Survival; RFS: Recurrence-Free Survival
	(**) 143 samples from this study are present in GSE6532 (correlation >0.99 between samples) and were therefore excluded.
U133Plus2 set (Affymetrix HG-U133Plus2). N=676
	GEO accession ID	Number of patients	Litterature reference (PMID)
1	GSE13787	23	Marty et al., BCR, 2008 (19055754)
2	GSE16391	55	Desmedt et al., BMC Med Genomics, 2009 (19573224)
3	GSE16446	120	Desmedt et al., Lancet Oncol, 2010 (20189874)
4	GSE17907	51	Sircoulomb et al., BMC Cancer, 2010 (20932292)
5	GSE18728	61	Korde et al., BCRT, 2010 (20012355)
6	GSE19697	24	Lin et al., BCRT, 2010 (19967557)
8	GSE5460	128	Lu et al., BCRT, 2008 (18297396)
9	GSE6532	87	Loi et al., JCO, 2007 (17401012)
10	GSE7904	28 (*)	Richardson et al., Cancer Cell, 2006 (16473279)
11	GSE9195	77	Lio et al., BMC Genomics, 2008 (18498629)
12	caArray: harri-00137	22	Harris et al., Clin Cancer Res, 2007 (17317830)
	(*) 34 samples from this study were excluded due to data overlap with other studies (correlation>0.99 between samples).
NKI data set
		Number of patients	Litterature reference (PMID)	Accession
		295	Van de Vijver et al., NEJM, 2002 (12490681)	http://bioinformatics.nki.nl/data.php
Clinical co-variates for the U133A set (Affymetrix HG-U133A). N=1,608
	ER-pos	ER-neg	Unknown
ER-status	1019	331	258
	PgR-pos	PgR-neg	Unknown
PgR-status	164	66	1378
	Bone	Brain	Lung	Unknown
Metastasis location	9	9	55	1535
	Node pos	Node neg	Unknown
Node Status	1239	239	130
	1	2	3	Unknown
Grade	181	514	262	651
	Treated	Untreated	Unknown
Adjuvant treatment	514	896	198
	Min	Max	Mean	Median	# Unknown
Patient age at diagnosis (years)	24	93	56.47	56	730
	Min	Max	Mean	Median	# Unknown
Tumor size (mm)	0	130	23.34	20	535
	Amplified	Not amplified	Unknown
HER2 amplification status	182	-	1426
	Luminal A	Luminal B	Basal-like	HER2-enriched	Normal-like	Unclassified
Molecular subtype (Hu)	304	130	411	244	218	301
