# Supplementary material for: The gene expression landscape of breast cancer is shaped by tumor protein p53 status and epithelial-mesenchymal transition
Source: Breast Cancer Res. 2012 Jul 27;14(4):R113. doi: 10.1186/bcr3236 (PMC3680939; doi:10.1186/bcr3236)
Supplement: Additional file 2 — Gene expression data sets from other cancer forms. An Excel table with description of gene expression data sets for other cancer forms. [file bcr3236-S2.XLSX]

## Sheet: Sheet1
Supplementary Table 2. Description of additional data sets for other cancer forms. These data were used as provided to NCBI GEO by the authors of the referenced studies.
Cancer type	Accession no	Array platform	Number of patients used	Litterature reference (Pubmed ID)	Comment
Colon carcinoma	GSE17536	Affymetrix HG-U133Plus2	177	Smith et al., Gastroenterology, 2010 (19914252)
Ovarian carcinoma	GSE9891	Affymetrix HG-U133Plus2	285	Tothill et al., Clin Cancer Res, 2008 (18698038)
NSCLC	GSE19188	Affymetrix HG-U133Plus2	91	Hou et al., PLoS One, 2010 (20421987)	Excluded normal samples
Bladder cancer	None	Affymetrix HG-U133A	90	Sanchez-Carbayo et al, JCO, 2006 (16432078)	Excluded normal samples + duplicates
Melanoma	GSE22153	Illumina HumanWG-6 v2	57	Jönsson et al., Clin Cancer Res, 2010 (20460471)
DLBCL	GSE10846	Affymetrix HG-U133Plus2	420	Lenz et al., N Eng J Med, 2008 (19038878)
AML	GSE14471	Affymetrix HG-U133A	111	Radtke et al., PNAS, 2009 (19651601)
