# Supplementary material for: The gene expression landscape of breast cancer is shaped by tumor protein p53 status and epithelial-mesenchymal transition
Source: Breast Cancer Res. 2012 Jul 27;14(4):R113. doi: 10.1186/bcr3236 (PMC3680939; doi:10.1186/bcr3236)
Supplement: Additional file 4 — Ki-67 data from siRNA screen. An Excel file with Ki-67 staining intensity data from an siRNA screen in KPL-4 breast cancer cells, as well as further description of data and methodology. [file bcr3236-S4.XLS]

## Sheet: Experiment Description Design
Experimental Title	KPL-4 CSMA Screen
Hypothesis	To identify genes whose functional inhibition would inhibit proliferation of breast cancer cells as measured by Ki-67 expression.
Primary Contact Information	Juha Rantala, Oregon Health and Science University, Knight Cancer Institute, 3181 Sam Jackson Park Road, L346JG, Portland, OR 97239, USA. Email: rantala@ohsu.edu , Tel: 503-724-5987
Type of silencing RNA reagent	chemically synthesised siRNA - Qiagen
Number of distinct experimental genes targeted for knock down	6125
Keywords	Breast cancer	proliferation	siRNA	Ki-67
Target Organism (Genus and species)	Homo sapiens
Number of replicates	1
Assays Protocol REF	Antibody, Ki-67

## Sheet: Sample
Sample ID	organism genus species	Contact details for sample	Growth/Cell Culture Protocl REF	sex	age	developmental stage	organism part	cell type	animal/plant strain	genetic variation (e.g., gene knockout, transgenic variation)	genetic variation (e.g., gene knockout, transgenic variation)	disease state or normal	is additional clinical information available (link)
KPL-4	Home sapiens	J Kurebayashi, Department of Breast and Thyroid Surgery, Kawasaki Medical School, 577 Matsushima, Kurashiki, Okayama 701-0192, Japan	CC1	Female	52		pleural effusion	adherent				Invasive ductal breast carcinoma	Kurebayashi et al., Br J Cancer. 1999 Feb;79(5-6):707-17.

## Sheet: Protocols
Growth Conditions/Cell culture conditions name	CC1
Protocol description	Propagation Medium was prepared by adding 20 mL FBS to 180 mL of DMEM high glucose GlutaMAX-I. The total volume per lot was 200 mL (10% FBS). Medium was mixed thoroughly and stored at +4 degree_C .Cells were propagted to 90% conluence pre-transfection.
PreTreatment Protocol Name
Protocol description	Cell dissociation procedure
Treatment type	HyQtase
Compound Material REF	5 min at 37 degree_C
Delivery Protocol Name	DL1
Delivery Type	reverse transfection
Delivery Protocol (Including complexing)	5µL of 1.67µM siRNA in OptiMEM-I was mixed with 1µL of siLentFect transfection reagent. The solutions were incubated for 25 min at room temperature to allow lipid complexation. Solutions were mixed with samples containing 2µL of OptiMEM-I supplemented with 100mM sucrose and 2µL of growth factor reduced Matrigel extra cellular matrix. Samples were mixed by shaking the master source plates thorough…
Reagent Type	Lipid
Delivery Reagent Material REF	siLentFect
Final concentration of delivery reagent	5nl per spot
Final concentration of silencing reagent	1µM
Complexing Protocol	room temperatute
Time of complex formation	25 min
Assay Protocol Name	Ki-67
Assay description	Antibody detection of Ki-67 proliferation marker - measures cell proliferation
Control definition	worksheet:Plate Layout
Assay Material REF	Antibody Ki-67, secondary antibody
Protocol description	Antibody staining was performed 72 hours after seeding cells to the CSMAs according to the protocol below. Cells on CSMA were fixed with 4% PFA in PBS solution for 15 min at room temperature. PFA was inactivated with 50mM NH4Cl2 with briefly rinsing the arrays. Cells were permabilized with 0.3% Triton-X100-PBS solution for 15 min at room temperature. After permeabilization arrays were washed with…
Threshold values used	Positions with no cells or failed autofocus were left systematically out of analysis from both replicates
Equipment REF	Olympus scanR
Type of readout	fluorescence
Data Analysis Name	DAP1
Details of non-specific filtering of data	Spots with no cells or failed autofocus were systematically excluded from the analysis
Transformation details	raw fluorescence units
Analysis Sofware REF	scanR. Nuclei were segmented on basis of SYTO60 DNA counter staining and nuclear intensity of Ki67 was quantified for analysis.
Controls used	Non-Targeting scramble siRNA
Scoring method
Quality Controls Steps	Confocal fluorescence microarray scanning of the array surface to detect even antibody staining
Assay Plate Protocol Name	APP1
Number of cells per well	3 000 000 cells used for array seeding
Time to assay point	72 hours
Time of exposure of transfection reagent	72 hours

## Sheet: Materials-Equipment
Equipment/Material name	Equipment/Material type	Equipment/Material manufacturer	Equipement/Material catalogue number
DMEM, high glucose, GlutaMAX™, HEPES	cell culture medium	Invitrogen	10564-011
siLentFect	lipid based silencing RNA delivery reagent	Bio-Rad	170-3361
HyQtase	Trypsin free cell dissociation solution	ThermoFisher Scientific	SV30030.01
Olympus scanR	Automated fluorescence microscope and image analysis software	Olympus, Germany	Olympus scanR
Rabbit anti-Ki-67	Antibody	Abcam	Ab15580
Donkey anti-rabbit Alexa488	Antibody	Invitrogen	A-21206
SYTO60	DNA stain	Invitrogen	S-11342
MS Excel	data analysis software	Microsoft

## Sheet: DataFiles
Sample REF	PlateLayout REF	Delivery Protocol REF	Assay Plate Protocol REF	Assay Protocol REF	Data Analysis Protocol REF	Raw Plate Data URI	Normalised Plate Data URI	RawDataMatrix REF	Scored Plate Data REF
KPL-4	CSMA_Qiagen_Druggable genome v 1.0	DL1	APP1	Ki67	DAP1			worksheet:RawDataMatrix	worksheet:ScoredData

## Sheet: PlateLayout
Plate Layout ID	Position	Grid	Row	Column	Gene Symbol	Entrez gene ID	Silencing Reagent Type	Reagent group type	Control type	Number of silencing reagents per well	Modifications	Silencing Reagent Manufacturer
CSMA_QD1	36-5:2	36	5	2	A1BG	1	siRNA	Experimental		1	n/a	Qiagen, Hilden, Germany
CSMA_QD1	36-1:3	36	1	3	A1BG	1	siRNA	Experimental		1	n/a	Qiagen, Hilden, Germany
CSMA_QD1	34-1:3	34	1	3	A2M	2	siRNA	Experimental		1	n/a	Qiagen, Hilden, Germany
CSMA_QD1	34-5:2	34	5	2	A2M	2	siRNA	Experimental		1	n/a	Qiagen, Hilden, Germany
CSMA_QD1	23-2:5	23	2	5	A4GALT	53947	siRNA	Experimental		1	n/a	Qiagen, Hilden, Germany
CSMA_QD1	19-7:7	19	7	7	A4GALT	53947	siRNA	Experimental		1	n/a	Qiagen, Hilden, Germany
CSMA_QD1	34-5:3	34	5	3	AADAC	13	siRNA	Experimental		1	n/a	Qiagen, Hilden, Germany
CSMA_QD1	34-5:1	34	5	1	AADAC	13	siRNA	Experimental		1	n/a	Qiagen, Hilden, Germany
CSMA_QD1	18-1:3	18	1	3	AAK1	22848	siRNA	Experimental		1	n/a	Qiagen, Hilden, Germany
CSMA_QD1	18-6:1	18	6	1	AAK1	22848	siRNA	Experimental		1	n/a	Qiagen, Hilden, Germany
CSMA_QD1	37-6:3	37	6	3	AASS	10157	siRNA	Experimental		1	n/a	Qiagen, Hilden, Germany
CSMA_QD1	41-3:1	41	3	1	AASS	10157	siRNA	Experimental		1	n/a	Qiagen, Hilden, Germany
CSMA_QD1	33-4:1	33	4	1	AATF	26574	siRNA	Experimental		1	n/a	Qiagen, Hilden, Germany
CSMA_QD1	33-3:1	33	3	1	AATF	26574	siRNA	Experimental		1	n/a	Qiagen, Hilden, Germany
CSMA_QD1	48-2:3	48	2	3	AATK	9625	siRNA	Experimental		1	n/a	Qiagen, Hilden, Germany
CSMA_QD1	40-4:8	40	4	8	AATK	9625	siRNA	Experimental		1	n/a	Qiagen, Hilden, Germany
CSMA_QD1	36-6:3	36	6	3	ABAT	18	siRNA	Experimental		1	n/a	Qiagen, Hilden, Germany
CSMA_QD1	36-3:6	36	3	6	ABAT	18	siRNA	Experimental		1	n/a	Qiagen, Hilden, Germany
CSMA_QD1	34-3:6	34	3	6	ABCA1	19	siRNA	Experimental		1	n/a	Qiagen, Hilden, Germany
CSMA_QD1	34-6:3	34	6	3	ABCA1	19	siRNA	Experimental		1	n/a	Qiagen, Hilden, Germany
CSMA_QD1	2-8:7	2	8	7	ABCA10	10349	siRNA	Experimental		1	n/a	Qiagen, Hilden, Germany
CSMA_QD1	2-1:1	2	1	1	ABCA10	10349	siRNA	Experimental		1	n/a	Qiagen, Hilden, Germany
CSMA_QD1	35-2:4	35	2	4	ABCA12	26154	siRNA	Experimental		1	n/a	Qiagen, Hilden, Germany
CSMA_QD1	35-8:6	35	8	6	ABCA12	26154	siRNA	Experimental		1	n/a	Qiagen, Hilden, Germany
CSMA_QD1	36-7:2	36	7	2	ABCA2	20	siRNA	Experimental		1	n/a	Qiagen, Hilden, Germany
CSMA_QD1	36-6:5	36	6	5	ABCA2	20	siRNA	Experimental		1	n/a	Qiagen, Hilden, Germany
CSMA_QD1	34-7:2	34	7	2	ABCA3	21	siRNA	Experimental		1	n/a	Qiagen, Hilden, Germany
CSMA_QD1	34-6:5	34	6	5	ABCA3	21	siRNA	Experimental		1	n/a	Qiagen, Hilden, Germany
CSMA_QD1	12-7:4	12	7	4	ABCA4	24	siRNA	Experimental		1	n/a	Qiagen, Hilden, Germany
CSMA_QD1	12-2:2	12	2	2	ABCA4	24	siRNA	Experimental		1	n/a	Qiagen, Hilden, Germany
CSMA_QD1	36-4:8	36	4	8	ABCA5	23461	siRNA	Experimental		1	n/a	Qiagen, Hilden, Germany
CSMA_QD1	36-7:6	36	7	6	ABCA5	23461	siRNA	Experimental		1	n/a	Qiagen, Hilden, Germany
CSMA_QD1	34-3:2	34	3	2	ABCA6	23460	siRNA	Experimental		1	n/a	Qiagen, Hilden, Germany
CSMA_QD1	34-2:3	34	2	3	ABCA6	23460	siRNA	Experimental		1	n/a	Qiagen, Hilden, Germany
CSMA_QD1	4-1:1	4	1	1	ABCA7	10347	siRNA	Experimental		1	n/a	Qiagen, Hilden, Germany
CSMA_QD1	4-8:7	4	8	7	ABCA7	10347	siRNA	Experimental		1	n/a	Qiagen, Hilden, Germany
CSMA_QD1	26-8:4	26	8	4	ABCA8	10351	siRNA	Experimental		1	n/a	Qiagen, Hilden, Germany
CSMA_QD1	26-3:8	26	3	8	ABCA8	10351	siRNA	Experimental		1	n/a	Qiagen, Hilden, Germany
CSMA_QD1	28-8:4	28	8	4	ABCA9	10350	siRNA	Experimental		1	n/a	Qiagen, Hilden, Germany
CSMA_QD1	28-3:8	28	3	8	ABCA9	10350	siRNA	Experimental		1	n/a	Qiagen, Hilden, Germany
CSMA_QD1	35-8:3	35	8	3	ABCB1	5243	siRNA	Experimental		1	n/a	Qiagen, Hilden, Germany
CSMA_QD1	31-3:2	31	3	2	ABCB1	5243	siRNA	Experimental		1	n/a	Qiagen, Hilden, Germany
CSMA_QD1	10-6:7	10	6	7	ABCB10	23456	siRNA	Experimental		1	n/a	Qiagen, Hilden, Germany
CSMA_QD1	10-1:4	10	1	4	ABCB10	23456	siRNA	Experimental		1	n/a	Qiagen, Hilden, Germany
CSMA_QD1	20-2:2	20	2	2	ABCB11	8647	siRNA	Experimental		1	n/a	Qiagen, Hilden, Germany
CSMA_QD1	20-7:4	20	7	4	ABCB11	8647	siRNA	Experimental		1	n/a	Qiagen, Hilden, Germany
CSMA_QD1	29-3:2	29	3	2	ABCB4	5244	siRNA	Experimental		1	n/a	Qiagen, Hilden, Germany
CSMA_QD1	33-8:3	33	8	3	ABCB4	5244	siRNA	Experimental		1	n/a	Qiagen, Hilden, Germany
CSMA_QD1	41-5:4	41	5	4	ABCB6	10058	siRNA	Experimental		1	n/a	Qiagen, Hilden, Germany
CSMA_QD1	41-4:5	41	4	5	ABCB6	10058	siRNA	Experimental		1	n/a	Qiagen, Hilden, Germany
CSMA_QD1	12-7:5	12	7	5	ABCB7	22	siRNA	Experimental		1	n/a	Qiagen, Hilden, Germany
CSMA_QD1	12-5:5	12	5	5	ABCB7	22	siRNA	Experimental		1	n/a	Qiagen, Hilden, Germany
CSMA_QD1	1-2:8	1	2	8	ABCB8	11194	siRNA	Experimental		1	n/a	Qiagen, Hilden, Germany
CSMA_QD1	1-6:1	1	6	1	ABCB8	11194	siRNA	Experimental		1	n/a	Qiagen, Hilden, Germany
CSMA_QD1	36-3:2	36	3	2	ABCB9	23457	siRNA	Experimental		1	n/a	Qiagen, Hilden, Germany
CSMA_QD1	36-2:3	36	2	3	ABCB9	23457	siRNA	Experimental		1	n/a	Qiagen, Hilden, Germany
CSMA_QD1	47-4:6	47	4	6	ABCC1	4363	siRNA	Experimental		1	n/a	Qiagen, Hilden, Germany
CSMA_QD1	47-7:7	47	7	7	ABCC1	4363	siRNA	Experimental		1	n/a	Qiagen, Hilden, Germany
CSMA_QD1	9-5:8	9	5	8	ABCC2	1244	siRNA	Experimental		1	n/a	Qiagen, Hilden, Germany
CSMA_QD1	5-5:7	5	5	7	ABCC2	1244	siRNA	Experimental		1	n/a	Qiagen, Hilden, Germany
CSMA_QD1	11-5:8	11	5	8	ABCC3	8714	siRNA	Experimental		1	n/a	Qiagen, Hilden, Germany
CSMA_QD1	7-5:7	7	5	7	ABCC3	8714	siRNA	Experimental		1	n/a	Qiagen, Hilden, Germany
CSMA_QD1	39-5:6	39	5	6	ABCC4	10257	siRNA	Experimental		1	n/a	Qiagen, Hilden, Germany
CSMA_QD1	43-3:7	43	3	7	ABCC4	10257	siRNA	Experimental		1	n/a	Qiagen, Hilden, Germany
CSMA_QD1	43-4:5	43	4	5	ABCC5	10057	siRNA	Experimental		1	n/a	Qiagen, Hilden, Germany
CSMA_QD1	43-5:4	43	5	4	ABCC5	10057	siRNA	Experimental		1	n/a	Qiagen, Hilden, Germany
CSMA_QD1	24-3:4	24	3	4	ABCC6	368	siRNA	Experimental		1	n/a	Qiagen, Hilden, Germany
CSMA_QD1	24-8:5	24	8	5	ABCC6	368	siRNA	Experimental		1	n/a	Qiagen, Hilden, Germany
CSMA_QD1	4-8:1	4	8	1	ABCC8	6833	siRNA	Experimental		1	n/a	Qiagen, Hilden, Germany
CSMA_QD1	4-7:1	4	7	1	ABCC8	6833	siRNA	Experimental		1	n/a	Qiagen, Hilden, Germany
CSMA_QD1	43-4:7	43	4	7	ABCC9	10060	siRNA	Experimental		1	n/a	Qiagen, Hilden, Germany
CSMA_QD1	43-7:3	43	7	3	ABCC9	10060	siRNA	Experimental		1	n/a	Qiagen, Hilden, Germany
CSMA_QD1	12-8:2	12	8	2	ABCD1	215	siRNA	Experimental		1	n/a	Qiagen, Hilden, Germany
CSMA_QD1	12-4:4	12	4	4	ABCD1	215	siRNA	Experimental		1	n/a	Qiagen, Hilden, Germany
CSMA_QD1	48-7:2	48	7	2	ABCD2	225	siRNA	Experimental		1	n/a	Qiagen, Hilden, Germany
CSMA_QD1	46-7:2	46	7	2	ABCD2	225	siRNA	Experimental		1	n/a	Qiagen, Hilden, Germany
CSMA_QD1	48-6:5	48	6	5	ABCD2	225	siRNA	Experimental		1	n/a	Qiagen, Hilden, Germany
CSMA_QD1	46-6:5	46	6	5	ABCD2	225	siRNA	Experimental		1	n/a	Qiagen, Hilden, Germany
CSMA_QD1	4-6:3	4	6	3	ABCD3	5825	siRNA	Experimental		1	n/a	Qiagen, Hilden, Germany
CSMA_QD1	8-3:1	8	3	1	ABCD3	5825	siRNA	Experimental		1	n/a	Qiagen, Hilden, Germany
CSMA_QD1	2-6:3	2	6	3	ABCD4	5826	siRNA	Experimental		1	n/a	Qiagen, Hilden, Germany
CSMA_QD1	6-3:1	6	3	1	ABCD4	5826	siRNA	Experimental		1	n/a	Qiagen, Hilden, Germany
CSMA_QD1	44-3:8	44	3	8	ABCE1	6059	siRNA	Experimental		1	n/a	Qiagen, Hilden, Germany
CSMA_QD1	40-7:5	40	7	5	ABCE1	6059	siRNA	Experimental		1	n/a	Qiagen, Hilden, Germany
CSMA_QD1	10-7:5	10	7	5	ABCF1	23	siRNA	Experimental		1	n/a	Qiagen, Hilden, Germany
CSMA_QD1	10-5:5	10	5	5	ABCF1	23	siRNA	Experimental		1	n/a	Qiagen, Hilden, Germany
CSMA_QD1	41-7:3	41	7	3	ABCF2	10061	siRNA	Experimental		1	n/a	Qiagen, Hilden, Germany
CSMA_QD1	41-4:7	41	4	7	ABCF2	10061	siRNA	Experimental		1	n/a	Qiagen, Hilden, Germany
CSMA_QD1	6-8:7	6	8	7	ABCF3	55324	siRNA	Experimental		1	n/a	Qiagen, Hilden, Germany
CSMA_QD1	2-1:7	2	1	7	ABCF3	55324	siRNA	Experimental		1	n/a	Qiagen, Hilden, Germany
CSMA_QD1	38-2:2	38	2	2	ABCG1	9619	siRNA	Experimental		1	n/a	Qiagen, Hilden, Germany
CSMA_QD1	42-8:5	42	8	5	ABCG1	9619	siRNA	Experimental		1	n/a	Qiagen, Hilden, Germany
CSMA_QD1	28-2:4	28	2	4	ABCG2	9429	siRNA	Experimental		1	n/a	Qiagen, Hilden, Germany
CSMA_QD1	32-3:3	32	3	3	ABCG2	9429	siRNA	Experimental		1	n/a	Qiagen, Hilden, Germany
CSMA_QD1	4-8:2	4	8	2	ABCG4	64137	siRNA	Experimental		1	n/a	Qiagen, Hilden, Germany
CSMA_QD1	4-4:4	4	4	4	ABCG4	64137	siRNA	Experimental		1	n/a	Qiagen, Hilden, Germany
CSMA_QD1	4-3:6	4	3	6	ABCG5	64240	siRNA	Experimental		1	n/a	Qiagen, Hilden, Germany
CSMA_QD1	4-3:7	4	3	7	ABCG5	64240	siRNA	Experimental		1	n/a	Qiagen, Hilden, Germany
CSMA_QD1	2-3:6	2	3	6	ABCG8	64241	siRNA	Experimental		1	n/a	Qiagen, Hilden, Germany
CSMA_QD1	2-3:7	2	3	7	ABCG8	64241	siRNA	Experimental		1	n/a	Qiagen, Hilden, Germany
CSMA_QD1	46-4:1	46	4	1	ABI3BP	25890	siRNA	Experimental		1	n/a	Qiagen, Hilden, Germany
CSMA_QD1	46-3:1	46	3	1	ABI3BP	25890	siRNA	Experimental		1	n/a	Qiagen, Hilden, Germany
CSMA_QD1	36-4:3	36	4	3	ABL1	25	siRNA	Experimental		1	n/a	Qiagen, Hilden, Germany
CSMA_QD1	28-8:8	28	8	8	ABL1	25	siRNA	Experimental		1	n/a	Qiagen, Hilden, Germany
CSMA_QD1	26-8:8	26	8	8	ABL2	27	siRNA	Experimental		1	n/a	Qiagen, Hilden, Germany
CSMA_QD1	34-4:3	34	4	3	ABL2	27	siRNA	Experimental		1	n/a	Qiagen, Hilden, Germany
CSMA_QD1	10-2:2	10	2	2	ACACA	31	siRNA	Experimental		1	n/a	Qiagen, Hilden, Germany
CSMA_QD1	10-7:4	10	7	4	ACACA	31	siRNA	Experimental		1	n/a	Qiagen, Hilden, Germany
CSMA_QD1	12-3:5	12	3	5	ACACB	32	siRNA	Experimental		1	n/a	Qiagen, Hilden, Germany
CSMA_QD1	12-7:8	12	7	8	ACACB	32	siRNA	Experimental		1	n/a	Qiagen, Hilden, Germany
CSMA_QD1	25-6:5	25	6	5	ACAD10	80724	siRNA	Experimental		1	n/a	Qiagen, Hilden, Germany
CSMA_QD1	25-8:8	25	8	8	ACAD10	80724	siRNA	Experimental		1	n/a	Qiagen, Hilden, Germany
CSMA_QD1	10-3:5	10	3	5	ACADL	33	siRNA	Experimental		1	n/a	Qiagen, Hilden, Germany
CSMA_QD1	10-7:8	10	7	8	ACADL	33	siRNA	Experimental		1	n/a	Qiagen, Hilden, Germany
CSMA_QD1	12-2:1	12	2	1	ACADM	34	siRNA	Experimental		1	n/a	Qiagen, Hilden, Germany
CSMA_QD1	12-1:7	12	1	7	ACADM	34	siRNA	Experimental		1	n/a	Qiagen, Hilden, Germany
CSMA_QD1	10-1:7	10	1	7	ACADS	35	siRNA	Experimental		1	n/a	Qiagen, Hilden, Germany
CSMA_QD1	10-2:1	10	2	1	ACADS	35	siRNA	Experimental		1	n/a	Qiagen, Hilden, Germany
CSMA_QD1	36-7:5	36	7	5	ACADVL	37	siRNA	Experimental		1	n/a	Qiagen, Hilden, Germany
CSMA_QD1	36-5:5	36	5	5	ACADVL	37	siRNA	Experimental		1	n/a	Qiagen, Hilden, Germany
CSMA_QD1	34-7:5	34	7	5	ACAT1	38	siRNA	Experimental		1	n/a	Qiagen, Hilden, Germany
CSMA_QD1	34-5:5	34	5	5	ACAT1	38	siRNA	Experimental		1	n/a	Qiagen, Hilden, Germany
CSMA_QD1	36-2:2	36	2	2	ACAT2	39	siRNA	Experimental		1	n/a	Qiagen, Hilden, Germany
CSMA_QD1	36-7:4	36	7	4	ACAT2	39	siRNA	Experimental		1	n/a	Qiagen, Hilden, Germany
CSMA_QD1	28-2:5	28	2	5	ACBD3	64746	siRNA	Experimental		1	n/a	Qiagen, Hilden, Germany
CSMA_QD1	28-7:4	28	7	4	ACBD3	64746	siRNA	Experimental		1	n/a	Qiagen, Hilden, Germany
CSMA_QD1	34-2:2	34	2	2	ACCN1	40	siRNA	Experimental		1	n/a	Qiagen, Hilden, Germany
CSMA_QD1	34-7:4	34	7	4	ACCN1	40	siRNA	Experimental		1	n/a	Qiagen, Hilden, Germany
CSMA_QD1	36-3:5	36	3	5	ACCN2	41	siRNA	Experimental		1	n/a	Qiagen, Hilden, Germany
CSMA_QD1	36-7:8	36	7	8	ACCN2	41	siRNA	Experimental		1	n/a	Qiagen, Hilden, Germany
CSMA_QD1	32-6:4	32	6	4	ACCN3	9311	siRNA	Experimental		1	n/a	Qiagen, Hilden, Germany
CSMA_QD1	32-6:6	32	6	6	ACCN3	9311	siRNA	Experimental		1	n/a	Qiagen, Hilden, Germany
CSMA_QD1	8-3:3	8	3	3	ACCN4	55515	siRNA	Experimental		1	n/a	Qiagen, Hilden, Germany
CSMA_QD1	4-2:4	4	2	4	ACCN4	55515	siRNA	Experimental		1	n/a	Qiagen, Hilden, Germany
CSMA_QD1	29-5:3	29	5	3	ACCN5	51802	siRNA	Experimental		1	n/a	Qiagen, Hilden, Germany
CSMA_QD1	29-5:1	29	5	1	ACCN5	51802	siRNA	Experimental		1	n/a	Qiagen, Hilden, Germany
CSMA_QD1	8-4:4	8	4	4	ACDC	9370	siRNA	Experimental		1	n/a	Qiagen, Hilden, Germany
CSMA_QD1	4-3:5	4	3	5	ACDC	9370	siRNA	Experimental		1	n/a	Qiagen, Hilden, Germany
CSMA_QD1	30-7:1	30	7	1	ACE	1636	siRNA	Experimental		1	n/a	Qiagen, Hilden, Germany
CSMA_QD1	30-8:1	30	8	1	ACE	1636	siRNA	Experimental		1	n/a	Qiagen, Hilden, Germany
CSMA_QD1	39-2:2	39	2	2	ACE2	59272	siRNA	Experimental		1	n/a	Qiagen, Hilden, Germany
CSMA_QD1	43-8:5	43	8	5	ACE2	59272	siRNA	Experimental		1	n/a	Qiagen, Hilden, Germany
CSMA_QD1	34-3:5	34	3	5	ACHE	43	siRNA	Experimental		1	n/a	Qiagen, Hilden, Germany
CSMA_QD1	34-7:8	34	7	8	ACHE	43	siRNA	Experimental		1	n/a	Qiagen, Hilden, Germany
CSMA_QD1	36-1:7	36	1	7	ACLY	47	siRNA	Experimental		1	n/a	Qiagen, Hilden, Germany
CSMA_QD1	36-2:1	36	2	1	ACLY	47	siRNA	Experimental		1	n/a	Qiagen, Hilden, Germany
CSMA_QD1	34-1:7	34	1	7	ACO1	48	siRNA	Experimental		1	n/a	Qiagen, Hilden, Germany
CSMA_QD1	34-2:1	34	2	1	ACO1	48	siRNA	Experimental		1	n/a	Qiagen, Hilden, Germany
CSMA_QD1	10-2:4	10	2	4	ACOX1	51	siRNA	Experimental		1	n/a	Qiagen, Hilden, Germany
CSMA_QD1	10-8:6	10	8	6	ACOX1	51	siRNA	Experimental		1	n/a	Qiagen, Hilden, Germany
CSMA_QD1	44-4:6	44	4	6	ACP1	52	siRNA	Experimental		1	n/a	Qiagen, Hilden, Germany
CSMA_QD1	44-2:5	44	2	5	ACP1	52	siRNA	Experimental		1	n/a	Qiagen, Hilden, Germany
CSMA_QD1	42-4:6	42	4	6	ACP2	53	siRNA	Experimental		1	n/a	Qiagen, Hilden, Germany
CSMA_QD1	42-2:5	42	2	5	ACP2	53	siRNA	Experimental		1	n/a	Qiagen, Hilden, Germany
CSMA_QD1	44-4:4	44	4	4	ACP5	54	siRNA	Experimental		1	n/a	Qiagen, Hilden, Germany
CSMA_QD1	44-1:4	44	1	4	ACP5	54	siRNA	Experimental		1	n/a	Qiagen, Hilden, Germany
CSMA_QD1	25-5:4	25	5	4	ACP6	51205	siRNA	Experimental		1	n/a	Qiagen, Hilden, Germany
CSMA_QD1	33-6:4	33	6	4	ACP6	51205	siRNA	Experimental		1	n/a	Qiagen, Hilden, Germany
CSMA_QD1	42-4:4	42	4	4	ACPP	55	siRNA	Experimental		1	n/a	Qiagen, Hilden, Germany
CSMA_QD1	42-1:4	42	1	4	ACPP	55	siRNA	Experimental		1	n/a	Qiagen, Hilden, Germany
CSMA_QD1	19-1:8	19	1	8	ACPT	93650	siRNA	Experimental		1	n/a	Qiagen, Hilden, Germany
CSMA_QD1	19-5:5	19	5	5	ACPT	93650	siRNA	Experimental		1	n/a	Qiagen, Hilden, Germany
CSMA_QD1	12-2:4	12	2	4	ACR	49	siRNA	Experimental		1	n/a	Qiagen, Hilden, Germany
CSMA_QD1	12-8:6	12	8	6	ACR	49	siRNA	Experimental		1	n/a	Qiagen, Hilden, Germany
CSMA_QD1	12-7:1	12	7	1	ACRV1	56	siRNA	Experimental		1	n/a	Qiagen, Hilden, Germany
CSMA_QD1	12-4:2	12	4	2	ACRV1	56	siRNA	Experimental		1	n/a	Qiagen, Hilden, Germany
CSMA_QD1	29-6:1	29	6	1	ACSL4	2182	siRNA	Experimental		1	n/a	Qiagen, Hilden, Germany
CSMA_QD1	29-2:8	29	2	8	ACSL4	2182	siRNA	Experimental		1	n/a	Qiagen, Hilden, Germany
CSMA_QD1	10-2:4	10	2	4	ACSL6	23305	siRNA	Experimental		1	n/a	Qiagen, Hilden, Germany
CSMA_QD1	10-8:6	10	8	6	ACSL6	23305	siRNA	Experimental		1	n/a	Qiagen, Hilden, Germany
CSMA_QD1	12-5:6	12	5	6	ACTL6A	86	siRNA	Experimental		1	n/a	Qiagen, Hilden, Germany
CSMA_QD1	12-5:4	12	5	4	ACTL6A	86	siRNA	Experimental		1	n/a	Qiagen, Hilden, Germany
CSMA_QD1	33-8:8	33	8	8	ACTL6B	51412	siRNA	Experimental		1	n/a	Qiagen, Hilden, Germany
CSMA_QD1	29-1:6	29	1	6	ACTL6B	51412	siRNA	Experimental		1	n/a	Qiagen, Hilden, Germany
CSMA_QD1	10-5:6	10	5	6	ACTN1	87	siRNA	Experimental		1	n/a	Qiagen, Hilden, Germany
CSMA_QD1	10-5:4	10	5	4	ACTN1	87	siRNA	Experimental		1	n/a	Qiagen, Hilden, Germany
CSMA_QD1	10-7:1	10	7	1	ACTN4	81	siRNA	Experimental		1	n/a	Qiagen, Hilden, Germany
CSMA_QD1	10-4:2	10	4	2	ACTN4	81	siRNA	Experimental		1	n/a	Qiagen, Hilden, Germany
CSMA_QD1	43-6:6	43	6	6	ACTR2	10097	siRNA	Experimental		1	n/a	Qiagen, Hilden, Germany
CSMA_QD1	43-6:4	43	6	4	ACTR2	10097	siRNA	Experimental		1	n/a	Qiagen, Hilden, Germany
CSMA_QD1	41-1:8	41	1	8	ACTR3	10096	siRNA	Experimental		1	n/a	Qiagen, Hilden, Germany
CSMA_QD1	41-4:6	41	4	6	ACTR3	10096	siRNA	Experimental		1	n/a	Qiagen, Hilden, Germany
CSMA_QD1	36-5:4	36	5	4	ACVR1	90	siRNA	Experimental		1	n/a	Qiagen, Hilden, Germany
CSMA_QD1	28-6:4	28	6	4	ACVR1	90	siRNA	Experimental		1	n/a	Qiagen, Hilden, Germany
CSMA_QD1	26-6:4	26	6	4	ACVR1B	91	siRNA	Experimental		1	n/a	Qiagen, Hilden, Germany
CSMA_QD1	34-5:4	34	5	4	ACVR1B	91	siRNA	Experimental		1	n/a	Qiagen, Hilden, Germany
CSMA_QD1	36-3:4	36	3	4	ACVR2	92	siRNA	Experimental		1	n/a	Qiagen, Hilden, Germany
CSMA_QD1	28-7:3	28	7	3	ACVR2	92	siRNA	Experimental		1	n/a	Qiagen, Hilden, Germany
CSMA_QD1	36-7:8	36	7	8	ACVR2B	NA	siRNA	Experimental		1	n/a	Qiagen, Hilden, Germany
CSMA_QD1	35-7:8	35	7	8	ACVR2B	NA	siRNA	Experimental		1	n/a	Qiagen, Hilden, Germany
CSMA_QD1	10-3:1	10	3	1	ACVR2B	NA	siRNA	Experimental		1	n/a	Qiagen, Hilden, Germany
CSMA_QD1	26-7:3	26	7	3	ACVR2B	93	siRNA	Experimental		1	n/a	Qiagen, Hilden, Germany
CSMA_QD1	34-3:4	34	3	4	ACVR2B	93	siRNA	Experimental		1	n/a	Qiagen, Hilden, Germany
CSMA_QD1	22-3:1	22	3	1	ACVR2B	NA	siRNA	Experimental		1	n/a	Qiagen, Hilden, Germany
CSMA_QD1	9-8:6	9	8	6	ACVR2B	NA	siRNA	Experimental		1	n/a	Qiagen, Hilden, Germany
CSMA_QD1	21-3:1	21	3	1	ACVR2B	NA	siRNA	Experimental		1	n/a	Qiagen, Hilden, Germany
CSMA_QD1	9-3:1	9	3	1	ACVR2B	NA	siRNA	Experimental		1	n/a	Qiagen, Hilden, Germany
CSMA_QD1	10-8:6	10	8	6	ACVR2B	NA	siRNA	Experimental		1	n/a	Qiagen, Hilden, Germany
CSMA_QD1	21-8:6	21	8	6	ACVR2B	NA	siRNA	Experimental		1	n/a	Qiagen, Hilden, Germany
CSMA_QD1	33-5:4	33	5	4	ACVR2B	NA	siRNA	Experimental		1	n/a	Qiagen, Hilden, Germany
CSMA_QD1	22-8:6	22	8	6	ACVR2B	NA	siRNA	Experimental		1	n/a	Qiagen, Hilden, Germany
CSMA_QD1	34-5:4	34	5	4	ACVR2B	NA	siRNA	Experimental		1	n/a	Qiagen, Hilden, Germany
CSMA_QD1	47-7:8	47	7	8	ACVR2B	NA	siRNA	Experimental		1	n/a	Qiagen, Hilden, Germany
CSMA_QD1	46-5:4	46	5	4	ACVR2B	NA	siRNA	Experimental		1	n/a	Qiagen, Hilden, Germany
CSMA_QD1	45-5:4	45	5	4	ACVR2B	NA	siRNA	Experimental		1	n/a	Qiagen, Hilden, Germany
CSMA_QD1	48-7:8	48	7	8	ACVR2B	NA	siRNA	Experimental		1	n/a	Qiagen, Hilden, Germany
CSMA_QD1	36-5:6	36	5	6	ACVRL1	94	siRNA	Experimental		1	n/a	Qiagen, Hilden, Germany
CSMA_QD1	28-4:2	28	4	2	ACVRL1	94	siRNA	Experimental		1	n/a	Qiagen, Hilden, Germany
CSMA_QD1	21-8:4	21	8	4	AD-003	28989	siRNA	Experimental		1	n/a	Qiagen, Hilden, Germany
CSMA_QD1	21-3:8	21	3	8	AD-003	28989	siRNA	Experimental		1	n/a	Qiagen, Hilden, Germany
CSMA_QD1	12-7:3	12	7	3	ADA	100	siRNA	Experimental		1	n/a	Qiagen, Hilden, Germany
CSMA_QD1	12-1:6	12	1	6	ADA	100	siRNA	Experimental		1	n/a	Qiagen, Hilden, Germany
CSMA_QD1	36-8:6	36	8	6	ADAM10	102	siRNA	Experimental		1	n/a	Qiagen, Hilden, Germany
CSMA_QD1	36-2:4	36	2	4	ADAM10	102	siRNA	Experimental		1	n/a	Qiagen, Hilden, Germany
CSMA_QD1	11-4:8	11	4	8	ADAM11	4185	siRNA	Experimental		1	n/a	Qiagen, Hilden, Germany
CSMA_QD1	11-7:6	11	7	6	ADAM11	4185	siRNA	Experimental		1	n/a	Qiagen, Hilden, Germany
CSMA_QD1	10-1:8	10	1	8	ADAM12	8038	siRNA	Experimental		1	n/a	Qiagen, Hilden, Germany
CSMA_QD1	6-3:4	6	3	4	ADAM12	8038	siRNA	Experimental		1	n/a	Qiagen, Hilden, Germany
CSMA_QD1	31-4:8	31	4	8	ADAM15	8751	siRNA	Experimental		1	n/a	Qiagen, Hilden, Germany
CSMA_QD1	35-8:1	35	8	1	ADAM15	8751	siRNA	Experimental		1	n/a	Qiagen, Hilden, Germany
CSMA_QD1	28-7:1	28	7	1	ADAM17	6868	siRNA	Experimental		1	n/a	Qiagen, Hilden, Germany
CSMA_QD1	28-8:1	28	8	1	ADAM17	6868	siRNA	Experimental		1	n/a	Qiagen, Hilden, Germany
CSMA_QD1	29-3:2	29	3	2	ADAM18	8749	siRNA	Experimental		1	n/a	Qiagen, Hilden, Germany
CSMA_QD1	33-8:3	33	8	3	ADAM18	8749	siRNA	Experimental		1	n/a	Qiagen, Hilden, Germany
CSMA_QD1	33-5:8	33	5	8	ADAM19	8728	siRNA	Experimental		1	n/a	Qiagen, Hilden, Germany
CSMA_QD1	29-5:7	29	5	7	ADAM19	8728	siRNA	Experimental		1	n/a	Qiagen, Hilden, Germany
CSMA_QD1	19-2:6	19	2	6	ADAM2	2515	siRNA	Experimental		1	n/a	Qiagen, Hilden, Germany
CSMA_QD1	19-6:8	19	6	8	ADAM2	2515	siRNA	Experimental		1	n/a	Qiagen, Hilden, Germany
CSMA_QD1	35-8:3	35	8	3	ADAM20	8748	siRNA	Experimental		1	n/a	Qiagen, Hilden, Germany
CSMA_QD1	31-3:2	31	3	2	ADAM20	8748	siRNA	Experimental		1	n/a	Qiagen, Hilden, Germany
CSMA_QD1	7-1:7	7	1	7	ADAM22	53616	siRNA	Experimental		1	n/a	Qiagen, Hilden, Germany
CSMA_QD1	7-2:1	7	2	1	ADAM22	53616	siRNA	Experimental		1	n/a	Qiagen, Hilden, Germany
CSMA_QD1	9-4:7	9	4	7	ADAM23	8745	siRNA	Experimental		1	n/a	Qiagen, Hilden, Germany
CSMA_QD1	5-6:7	5	6	7	ADAM23	8745	siRNA	Experimental		1	n/a	Qiagen, Hilden, Germany
CSMA_QD1	38-8:6	38	8	6	ADAM28	10863	siRNA	Experimental		1	n/a	Qiagen, Hilden, Germany
CSMA_QD1	38-8:3	38	8	3	ADAM28	10863	siRNA	Experimental		1	n/a	Qiagen, Hilden, Germany
CSMA_QD1	3-5:5	3	5	5	ADAM29	11086	siRNA	Experimental		1	n/a	Qiagen, Hilden, Germany
CSMA_QD1	3-1:2	3	1	2	ADAM29	11086	siRNA	Experimental		1	n/a	Qiagen, Hilden, Germany
CSMA_QD1	25-6:5	25	6	5	ADAM30	11085	siRNA	Experimental		1	n/a	Qiagen, Hilden, Germany
CSMA_QD1	25-8:8	25	8	8	ADAM30	11085	siRNA	Experimental		1	n/a	Qiagen, Hilden, Germany
CSMA_QD1	27-5:2	27	5	2	ADAM33	80332	siRNA	Experimental		1	n/a	Qiagen, Hilden, Germany
CSMA_QD1	27-3:3	27	3	3	ADAM33	80332	siRNA	Experimental		1	n/a	Qiagen, Hilden, Germany
CSMA_QD1	35-4:5	35	4	5	ADAM7	8756	siRNA	Experimental		1	n/a	Qiagen, Hilden, Germany
CSMA_QD1	31-4:1	31	4	1	ADAM7	8756	siRNA	Experimental		1	n/a	Qiagen, Hilden, Germany
CSMA_QD1	10-1:6	10	1	6	ADAM8	101	siRNA	Experimental		1	n/a	Qiagen, Hilden, Germany
CSMA_QD1	10-7:3	10	7	3	ADAM8	101	siRNA	Experimental		1	n/a	Qiagen, Hilden, Germany
CSMA_QD1	29-4:8	29	4	8	ADAM9	8754	siRNA	Experimental		1	n/a	Qiagen, Hilden, Germany
CSMA_QD1	33-8:1	33	8	1	ADAM9	8754	siRNA	Experimental		1	n/a	Qiagen, Hilden, Germany
CSMA_QD1	23-5:7	23	5	7	ADAMDEC1	27299	siRNA	Experimental		1	n/a	Qiagen, Hilden, Germany
CSMA_QD1	23-2:6	23	2	6	ADAMDEC1	27299	siRNA	Experimental		1	n/a	Qiagen, Hilden, Germany
CSMA_QD1	18-4:6	18	4	6	ADAMTS1	9510	siRNA	Experimental		1	n/a	Qiagen, Hilden, Germany
CSMA_QD1	18-1:8	18	1	8	ADAMTS1	9510	siRNA	Experimental		1	n/a	Qiagen, Hilden, Germany
CSMA_QD1	25-7:1	25	7	1	ADAMTS10	81794	siRNA	Experimental		1	n/a	Qiagen, Hilden, Germany
CSMA_QD1	25-8:1	25	8	1	ADAMTS10	81794	siRNA	Experimental		1	n/a	Qiagen, Hilden, Germany
CSMA_QD1	25-8:6	25	8	6	ADAMTS12	81792	siRNA	Experimental		1	n/a	Qiagen, Hilden, Germany
CSMA_QD1	25-8:3	25	8	3	ADAMTS12	81792	siRNA	Experimental		1	n/a	Qiagen, Hilden, Germany
CSMA_QD1	20-4:6	20	4	6	ADAMTS2	9509	siRNA	Experimental		1	n/a	Qiagen, Hilden, Germany
CSMA_QD1	20-1:8	20	1	8	ADAMTS2	9509	siRNA	Experimental		1	n/a	Qiagen, Hilden, Germany
CSMA_QD1	18-2:8	18	2	8	ADAMTS3	9508	siRNA	Experimental		1	n/a	Qiagen, Hilden, Germany
CSMA_QD1	18-6:1	18	6	1	ADAMTS3	9508	siRNA	Experimental		1	n/a	Qiagen, Hilden, Germany
CSMA_QD1	20-2:8	20	2	8	ADAMTS4	9507	siRNA	Experimental		1	n/a	Qiagen, Hilden, Germany
CSMA_QD1	20-6:1	20	6	1	ADAMTS4	9507	siRNA	Experimental		1	n/a	Qiagen, Hilden, Germany
CSMA_QD1	1-7:4	1	7	4	ADAMTS5	11096	siRNA	Experimental		1	n/a	Qiagen, Hilden, Germany
CSMA_QD1	1-2:5	1	2	5	ADAMTS5	11096	siRNA	Experimental		1	n/a	Qiagen, Hilden, Germany
CSMA_QD1	25-8:1	25	8	1	ADAMTS7	11173	siRNA	Experimental		1	n/a	Qiagen, Hilden, Germany
CSMA_QD1	25-7:1	25	7	1	ADAMTS7	11173	siRNA	Experimental		1	n/a	Qiagen, Hilden, Germany
CSMA_QD1	3-7:4	3	7	4	ADAMTS8	11095	siRNA	Experimental		1	n/a	Qiagen, Hilden, Germany
CSMA_QD1	3-2:5	3	2	5	ADAMTS8	11095	siRNA	Experimental		1	n/a	Qiagen, Hilden, Germany
CSMA_QD1	5-2:8	5	2	8	ADAMTS9	56999	siRNA	Experimental		1	n/a	Qiagen, Hilden, Germany
CSMA_QD1	5-6:1	5	6	1	ADAMTS9	56999	siRNA	Experimental		1	n/a	Qiagen, Hilden, Germany
CSMA_QD1	34-8:6	34	8	6	ADAR	103	siRNA	Experimental		1	n/a	Qiagen, Hilden, Germany
CSMA_QD1	34-2:4	34	2	4	ADAR	103	siRNA	Experimental		1	n/a	Qiagen, Hilden, Germany
CSMA_QD1	36-4:2	36	4	2	ADARB1	104	siRNA	Experimental		1	n/a	Qiagen, Hilden, Germany
CSMA_QD1	36-7:1	36	7	1	ADARB1	104	siRNA	Experimental		1	n/a	Qiagen, Hilden, Germany
CSMA_QD1	47-4:5	47	4	5	ADCK1	57143	siRNA	Experimental		1	n/a	Qiagen, Hilden, Germany
CSMA_QD1	39-6:2	39	6	2	ADCK1	57143	siRNA	Experimental		1	n/a	Qiagen, Hilden, Germany
CSMA_QD1	17-3:8	17	3	8	ADCK2	90956	siRNA	Experimental		1	n/a	Qiagen, Hilden, Germany
CSMA_QD1	17-8:4	17	8	4	ADCK2	90956	siRNA	Experimental		1	n/a	Qiagen, Hilden, Germany
CSMA_QD1	19-3:5	19	3	5	ADCK4	79934	siRNA	Experimental		1	n/a	Qiagen, Hilden, Germany
CSMA_QD1	19-5:8	19	5	8	ADCK4	79934	siRNA	Experimental		1	n/a	Qiagen, Hilden, Germany
CSMA_QD1	6-3:1	6	3	1	ADCK5	203054	siRNA	Experimental		1	n/a	Qiagen, Hilden, Germany
CSMA_QD1	6-6:3	6	6	3	ADCK5	203054	siRNA	Experimental		1	n/a	Qiagen, Hilden, Germany
CSMA_QD1	34-4:2	34	4	2	ADCY1	107	siRNA	Experimental		1	n/a	Qiagen, Hilden, Germany
CSMA_QD1	34-7:1	34	7	1	ADCY1	107	siRNA	Experimental		1	n/a	Qiagen, Hilden, Germany
CSMA_QD1	36-5:6	36	5	6	ADCY2	108	siRNA	Experimental		1	n/a	Qiagen, Hilden, Germany
CSMA_QD1	36-5:4	36	5	4	ADCY2	108	siRNA	Experimental		1	n/a	Qiagen, Hilden, Germany
CSMA_QD1	34-5:6	34	5	6	ADCY3	109	siRNA	Experimental		1	n/a	Qiagen, Hilden, Germany
CSMA_QD1	34-5:4	34	5	4	ADCY3	109	siRNA	Experimental		1	n/a	Qiagen, Hilden, Germany
CSMA_QD1	36-1:6	36	1	6	ADCY5	111	siRNA	Experimental		1	n/a	Qiagen, Hilden, Germany
CSMA_QD1	36-7:3	36	7	3	ADCY5	111	siRNA	Experimental		1	n/a	Qiagen, Hilden, Germany
CSMA_QD1	34-1:6	34	1	6	ADCY6	112	siRNA	Experimental		1	n/a	Qiagen, Hilden, Germany
CSMA_QD1	34-7:3	34	7	3	ADCY6	112	siRNA	Experimental		1	n/a	Qiagen, Hilden, Germany
CSMA_QD1	12-1:5	12	1	5	ADCY7	113	siRNA	Experimental		1	n/a	Qiagen, Hilden, Germany
CSMA_QD1	12-2:8	12	2	8	ADCY7	113	siRNA	Experimental		1	n/a	Qiagen, Hilden, Germany
CSMA_QD1	10-1:5	10	1	5	ADCY8	114	siRNA	Experimental		1	n/a	Qiagen, Hilden, Germany
CSMA_QD1	10-2:8	10	2	8	ADCY8	114	siRNA	Experimental		1	n/a	Qiagen, Hilden, Germany
CSMA_QD1	12-7:7	12	7	7	ADCY9	115	siRNA	Experimental		1	n/a	Qiagen, Hilden, Germany
CSMA_QD1	12-4:6	12	4	6	ADCY9	115	siRNA	Experimental		1	n/a	Qiagen, Hilden, Germany
CSMA_QD1	36-2:6	36	2	6	ADCYAP1R1	117	siRNA	Experimental		1	n/a	Qiagen, Hilden, Germany
CSMA_QD1	28-6:5	28	6	5	ADCYAP1R1	117	siRNA	Experimental		1	n/a	Qiagen, Hilden, Germany
CSMA_QD1	10-7:7	10	7	7	ADD1	118	siRNA	Experimental		1	n/a	Qiagen, Hilden, Germany
CSMA_QD1	10-4:6	10	4	6	ADD1	118	siRNA	Experimental		1	n/a	Qiagen, Hilden, Germany
CSMA_QD1	12-6:2	12	6	2	ADFP	123	siRNA	Experimental		1	n/a	Qiagen, Hilden, Germany
CSMA_QD1	12-6:4	12	6	4	ADFP	123	siRNA	Experimental		1	n/a	Qiagen, Hilden, Germany
CSMA_QD1	10-6:2	10	6	2	ADH1A	124	siRNA	Experimental		1	n/a	Qiagen, Hilden, Germany
CSMA_QD1	10-6:4	10	6	4	ADH1A	124	siRNA	Experimental		1	n/a	Qiagen, Hilden, Germany
CSMA_QD1	12-5:7	12	5	7	ADH1B	125	siRNA	Experimental		1	n/a	Qiagen, Hilden, Germany
CSMA_QD1	12-2:6	12	2	6	ADH1B	125	siRNA	Experimental		1	n/a	Qiagen, Hilden, Germany
CSMA_QD1	10-5:7	10	5	7	ADH1C	126	siRNA	Experimental		1	n/a	Qiagen, Hilden, Germany
CSMA_QD1	10-2:6	10	2	6	ADH1C	126	siRNA	Experimental		1	n/a	Qiagen, Hilden, Germany
CSMA_QD1	36-1:5	36	1	5	ADH4	127	siRNA	Experimental		1	n/a	Qiagen, Hilden, Germany
CSMA_QD1	36-2:8	36	2	8	ADH4	127	siRNA	Experimental		1	n/a	Qiagen, Hilden, Germany
CSMA_QD1	34-1:5	34	1	5	ADH5	128	siRNA	Experimental		1	n/a	Qiagen, Hilden, Germany
CSMA_QD1	34-2:8	34	2	8	ADH5	128	siRNA	Experimental		1	n/a	Qiagen, Hilden, Germany
CSMA_QD1	36-7:7	36	7	7	ADH6	130	siRNA	Experimental		1	n/a	Qiagen, Hilden, Germany
CSMA_QD1	36-4:6	36	4	6	ADH6	130	siRNA	Experimental		1	n/a	Qiagen, Hilden, Germany
CSMA_QD1	34-7:7	34	7	7	ADH7	131	siRNA	Experimental		1	n/a	Qiagen, Hilden, Germany
CSMA_QD1	34-4:6	34	4	6	ADH7	131	siRNA	Experimental		1	n/a	Qiagen, Hilden, Germany
CSMA_QD1	22-2:7	22	2	7	ADIPOR1	51094	siRNA	Experimental		1	n/a	Qiagen, Hilden, Germany
CSMA_QD1	18-6:2	18	6	2	ADIPOR1	51094	siRNA	Experimental		1	n/a	Qiagen, Hilden, Germany
CSMA_QD1	38-5:1	38	5	1	ADIPOR2	79602	siRNA	Experimental		1	n/a	Qiagen, Hilden, Germany
CSMA_QD1	38-4:3	38	4	3	ADIPOR2	79602	siRNA	Experimental		1	n/a	Qiagen, Hilden, Germany
CSMA_QD1	26-4:2	26	4	2	ADK	132	siRNA	Experimental		1	n/a	Qiagen, Hilden, Germany
CSMA_QD1	34-5:6	34	5	6	ADK	132	siRNA	Experimental		1	n/a	Qiagen, Hilden, Germany
CSMA_QD1	36-6:2	36	6	2	ADM	133	siRNA	Experimental		1	n/a	Qiagen, Hilden, Germany
CSMA_QD1	36-6:4	36	6	4	ADM	133	siRNA	Experimental		1	n/a	Qiagen, Hilden, Germany
CSMA_QD1	14-4:6	14	4	6	ADM2	79924	siRNA	Experimental		1	n/a	Qiagen, Hilden, Germany
CSMA_QD1	14-1:8	14	1	8	ADM2	79924	siRNA	Experimental		1	n/a	Qiagen, Hilden, Germany
CSMA_QD1	37-3:2	37	3	2	ADMR	11318	siRNA	Experimental		1	n/a	Qiagen, Hilden, Germany
CSMA_QD1	45-6:8	45	6	8	ADMR	11318	siRNA	Experimental		1	n/a	Qiagen, Hilden, Germany
CSMA_QD1	26-6:5	26	6	5	ADORA1	134	siRNA	Experimental		1	n/a	Qiagen, Hilden, Germany
CSMA_QD1	34-2:6	34	2	6	ADORA1	134	siRNA	Experimental		1	n/a	Qiagen, Hilden, Germany
CSMA_QD1	36-5:7	36	5	7	ADORA2A	135	siRNA	Experimental		1	n/a	Qiagen, Hilden, Germany
CSMA_QD1	28-1:2	28	1	2	ADORA2A	135	siRNA	Experimental		1	n/a	Qiagen, Hilden, Germany
CSMA_QD1	34-5:7	34	5	7	ADORA2B	136	siRNA	Experimental		1	n/a	Qiagen, Hilden, Germany
CSMA_QD1	26-1:2	26	1	2	ADORA2B	136	siRNA	Experimental		1	n/a	Qiagen, Hilden, Germany
CSMA_QD1	36-3:3	36	3	3	ADORA3	140	siRNA	Experimental		1	n/a	Qiagen, Hilden, Germany
CSMA_QD1	28-8:5	28	8	5	ADORA3	140	siRNA	Experimental		1	n/a	Qiagen, Hilden, Germany
CSMA_QD1	26-4:1	26	4	1	ADRA1A	148	siRNA	Experimental		1	n/a	Qiagen, Hilden, Germany
CSMA_QD1	34-5:1	34	5	1	ADRA1A	148	siRNA	Experimental		1	n/a	Qiagen, Hilden, Germany
CSMA_QD1	36-5:1	36	5	1	ADRA1B	147	siRNA	Experimental		1	n/a	Qiagen, Hilden, Germany
CSMA_QD1	28-4:1	28	4	1	ADRA1B	147	siRNA	Experimental		1	n/a	Qiagen, Hilden, Germany
CSMA_QD1	26-8:5	26	8	5	ADRA1D	146	siRNA	Experimental		1	n/a	Qiagen, Hilden, Germany
CSMA_QD1	34-3:3	34	3	3	ADRA1D	146	siRNA	Experimental		1	n/a	Qiagen, Hilden, Germany
CSMA_QD1	12-8:4	12	8	4	ADRA2A	150	siRNA	Experimental		1	n/a	Qiagen, Hilden, Germany
CSMA_QD1	4-3:8	4	3	8	ADRA2A	150	siRNA	Experimental		1	n/a	Qiagen, Hilden, Germany
CSMA_QD1	10-8:4	10	8	4	ADRA2B	151	siRNA	Experimental		1	n/a	Qiagen, Hilden, Germany
CSMA_QD1	2-3:8	2	3	8	ADRA2B	151	siRNA	Experimental		1	n/a	Qiagen, Hilden, Germany
CSMA_QD1	12-1:3	12	1	3	ADRA2C	152	siRNA	Experimental		1	n/a	Qiagen, Hilden, Germany
CSMA_QD1	4-6:1	4	6	1	ADRA2C	152	siRNA	Experimental		1	n/a	Qiagen, Hilden, Germany
CSMA_QD1	10-1:3	10	1	3	ADRB1	153	siRNA	Experimental		1	n/a	Qiagen, Hilden, Germany
CSMA_QD1	2-6:1	2	6	1	ADRB1	153	siRNA	Experimental		1	n/a	Qiagen, Hilden, Germany
CSMA_QD1	12-7:5	12	7	5	ADRB2	154	siRNA	Experimental		1	n/a	Qiagen, Hilden, Germany
CSMA_QD1	4-1:6	4	1	6	ADRB2	154	siRNA	Experimental		1	n/a	Qiagen, Hilden, Germany
CSMA_QD1	10-7:5	10	7	5	ADRB3	155	siRNA	Experimental		1	n/a	Qiagen, Hilden, Germany
CSMA_QD1	2-1:6	2	1	6	ADRB3	155	siRNA	Experimental		1	n/a	Qiagen, Hilden, Germany
CSMA_QD1	12-7:2	12	7	2	ADRBK1	156	siRNA	Experimental		1	n/a	Qiagen, Hilden, Germany
CSMA_QD1	4-2:8	4	2	8	ADRBK1	156	siRNA	Experimental		1	n/a	Qiagen, Hilden, Germany
CSMA_QD1	10-7:2	10	7	2	ADRBK2	157	siRNA	Experimental		1	n/a	Qiagen, Hilden, Germany
CSMA_QD1	2-2:8	2	2	8	ADRBK2	157	siRNA	Experimental		1	n/a	Qiagen, Hilden, Germany
CSMA_QD1	34-2:6	34	2	6	ADSL	158	siRNA	Experimental		1	n/a	Qiagen, Hilden, Germany
CSMA_QD1	34-5:7	34	5	7	ADSL	158	siRNA	Experimental		1	n/a	Qiagen, Hilden, Germany
CSMA_QD1	10-3:2	10	3	2	AEBP1	165	siRNA	Experimental		1	n/a	Qiagen, Hilden, Germany
CSMA_QD1	10-2:3	10	2	3	AEBP1	165	siRNA	Experimental		1	n/a	Qiagen, Hilden, Germany
CSMA_QD1	12-4:8	12	4	8	AES	166	siRNA	Experimental		1	n/a	Qiagen, Hilden, Germany
CSMA_QD1	12-7:6	12	7	6	AES	166	siRNA	Experimental		1	n/a	Qiagen, Hilden, Germany
CSMA_QD1	27-6:7	27	6	7	AFG3L2	10939	siRNA	Experimental		1	n/a	Qiagen, Hilden, Germany
CSMA_QD1	27-1:4	27	1	4	AFG3L2	10939	siRNA	Experimental		1	n/a	Qiagen, Hilden, Germany
CSMA_QD1	10-4:8	10	4	8	AFM	173	siRNA	Experimental		1	n/a	Qiagen, Hilden, Germany
CSMA_QD1	10-7:6	10	7	6	AFM	173	siRNA	Experimental		1	n/a	Qiagen, Hilden, Germany
CSMA_QD1	12-4:1	12	4	1	AFP	174	siRNA	Experimental		1	n/a	Qiagen, Hilden, Germany
CSMA_QD1	12-3:1	12	3	1	AFP	174	siRNA	Experimental		1	n/a	Qiagen, Hilden, Germany
CSMA_QD1	10-4:1	10	4	1	AGA	175	siRNA	Experimental		1	n/a	Qiagen, Hilden, Germany
CSMA_QD1	10-3:1	10	3	1	AGA	175	siRNA	Experimental		1	n/a	Qiagen, Hilden, Germany
CSMA_QD1	12-6:7	12	6	7	AGER	177	siRNA	Experimental		1	n/a	Qiagen, Hilden, Germany
CSMA_QD1	12-1:4	12	1	4	AGER	177	siRNA	Experimental		1	n/a	Qiagen, Hilden, Germany
CSMA_QD1	10-6:7	10	6	7	AGL	178	siRNA	Experimental		1	n/a	Qiagen, Hilden, Germany
CSMA_QD1	10-1:4	10	1	4	AGL	178	siRNA	Experimental		1	n/a	Qiagen, Hilden, Germany
CSMA_QD1	36-2:3	36	2	3	AGRP	181	siRNA	Experimental		1	n/a	Qiagen, Hilden, Germany
CSMA_QD1	36-3:2	36	3	2	AGRP	181	siRNA	Experimental		1	n/a	Qiagen, Hilden, Germany
CSMA_QD1	36-4:8	36	4	8	AGT	183	siRNA	Experimental		1	n/a	Qiagen, Hilden, Germany
CSMA_QD1	36-7:6	36	7	6	AGT	183	siRNA	Experimental		1	n/a	Qiagen, Hilden, Germany
CSMA_QD1	12-1:5	12	1	5	AGTR1	185	siRNA	Experimental		1	n/a	Qiagen, Hilden, Germany
CSMA_QD1	4-7:4	4	7	4	AGTR1	185	siRNA	Experimental		1	n/a	Qiagen, Hilden, Germany
CSMA_QD1	2-7:4	2	7	4	AGTR2	186	siRNA	Experimental		1	n/a	Qiagen, Hilden, Germany
CSMA_QD1	10-1:5	10	1	5	AGTR2	186	siRNA	Experimental		1	n/a	Qiagen, Hilden, Germany
CSMA_QD1	5-2:6	5	2	6	AGTRAP	57085	siRNA	Experimental		1	n/a	Qiagen, Hilden, Germany
CSMA_QD1	5-6:8	5	6	8	AGTRAP	57085	siRNA	Experimental		1	n/a	Qiagen, Hilden, Germany
CSMA_QD1	36-8:4	36	8	4	AGTRL1	187	siRNA	Experimental		1	n/a	Qiagen, Hilden, Germany
CSMA_QD1	28-3:8	28	3	8	AGTRL1	187	siRNA	Experimental		1	n/a	Qiagen, Hilden, Germany
CSMA_QD1	34-4:8	34	4	8	AGXT	189	siRNA	Experimental		1	n/a	Qiagen, Hilden, Germany
CSMA_QD1	34-7:6	34	7	6	AGXT	189	siRNA	Experimental		1	n/a	Qiagen, Hilden, Germany
CSMA_QD1	26-5:4	26	5	4	AGXT2	64902	siRNA	Experimental		1	n/a	Qiagen, Hilden, Germany
CSMA_QD1	26-4:5	26	4	5	AGXT2	64902	siRNA	Experimental		1	n/a	Qiagen, Hilden, Germany
CSMA_QD1	26-8:3	26	8	3	AGXT2L1	64850	siRNA	Experimental		1	n/a	Qiagen, Hilden, Germany
CSMA_QD1	26-8:6	26	8	6	AGXT2L1	64850	siRNA	Experimental		1	n/a	Qiagen, Hilden, Germany
CSMA_QD1	34-4:1	34	4	1	AHCY	191	siRNA	Experimental		1	n/a	Qiagen, Hilden, Germany
CSMA_QD1	34-3:1	34	3	1	AHCY	191	siRNA	Experimental		1	n/a	Qiagen, Hilden, Germany
CSMA_QD1	16-5:8	16	5	8	AHCYL1	10768	siRNA	Experimental		1	n/a	Qiagen, Hilden, Germany
CSMA_QD1	16-2:1	16	2	1	AHCYL1	10768	siRNA	Experimental		1	n/a	Qiagen, Hilden, Germany
CSMA_QD1	36-6:7	36	6	7	AHR	196	siRNA	Experimental		1	n/a	Qiagen, Hilden, Germany
CSMA_QD1	36-1:4	36	1	4	AHR	196	siRNA	Experimental		1	n/a	Qiagen, Hilden, Germany
CSMA_QD1	1-2:4	1	2	4	AHRR	57491	siRNA	Experimental		1	n/a	Qiagen, Hilden, Germany
CSMA_QD1	5-3:3	5	3	3	AHRR	57491	siRNA	Experimental		1	n/a	Qiagen, Hilden, Germany
CSMA_QD1	34-6:7	34	6	7	AHSG	197	siRNA	Experimental		1	n/a	Qiagen, Hilden, Germany
CSMA_QD1	34-1:4	34	1	4	AHSG	197	siRNA	Experimental		1	n/a	Qiagen, Hilden, Germany
CSMA_QD1	7-3:8	7	3	8	AICDA	57379	siRNA	Experimental		1	n/a	Qiagen, Hilden, Germany
CSMA_QD1	3-7:5	3	7	5	AICDA	57379	siRNA	Experimental		1	n/a	Qiagen, Hilden, Germany
CSMA_QD1	12-8:4	12	8	4	AIF1	199	siRNA	Experimental		1	n/a	Qiagen, Hilden, Germany
CSMA_QD1	12-3:8	12	3	8	AIF1	199	siRNA	Experimental		1	n/a	Qiagen, Hilden, Germany
CSMA_QD1	23-6:1	23	6	1	AIP	9049	siRNA	Experimental		1	n/a	Qiagen, Hilden, Germany
CSMA_QD1	19-8:4	19	8	4	AIP	9049	siRNA	Experimental		1	n/a	Qiagen, Hilden, Germany
CSMA_QD1	29-6:4	29	6	4	AIP1	9863	siRNA	Experimental		1	n/a	Qiagen, Hilden, Germany
CSMA_QD1	29-6:6	29	6	6	AIP1	9863	siRNA	Experimental		1	n/a	Qiagen, Hilden, Germany
CSMA_QD1	46-2:4	46	2	4	AIPL1	23746	siRNA	Experimental		1	n/a	Qiagen, Hilden, Germany
CSMA_QD1	46-8:6	46	8	6	AIPL1	23746	siRNA	Experimental		1	n/a	Qiagen, Hilden, Germany
CSMA_QD1	24-7:7	24	7	7	AIRE	326	siRNA	Experimental		1	n/a	Qiagen, Hilden, Germany
CSMA_QD1	24-4:6	24	4	6	AIRE	326	siRNA	Experimental		1	n/a	Qiagen, Hilden, Germany
CSMA_QD1	12-7:8	12	7	8	AK1	203	siRNA	Experimental		1	n/a	Qiagen, Hilden, Germany
CSMA_QD1	4-3:7	4	3	7	AK1	203	siRNA	Experimental		1	n/a	Qiagen, Hilden, Germany
CSMA_QD1	10-7:8	10	7	8	AK2	204	siRNA	Experimental		1	n/a	Qiagen, Hilden, Germany
CSMA_QD1	2-3:7	2	3	7	AK2	204	siRNA	Experimental		1	n/a	Qiagen, Hilden, Germany
CSMA_QD1	12-5:2	12	5	2	AK3	205	siRNA	Experimental		1	n/a	Qiagen, Hilden, Germany
CSMA_QD1	4-5:3	4	5	3	AK3	205	siRNA	Experimental		1	n/a	Qiagen, Hilden, Germany
CSMA_QD1	29-3:7	29	3	7	AK3L1	50808	siRNA	Experimental		1	n/a	Qiagen, Hilden, Germany
CSMA_QD1	29-7:8	29	7	8	AK3L1	50808	siRNA	Experimental		1	n/a	Qiagen, Hilden, Germany
CSMA_QD1	7-5:4	7	5	4	AK5	26289	siRNA	Experimental		1	n/a	Qiagen, Hilden, Germany
CSMA_QD1	7-6:4	7	6	4	AK5	26289	siRNA	Experimental		1	n/a	Qiagen, Hilden, Germany
CSMA_QD1	30-2:2	30	2	2	AK7	122481	siRNA	Experimental		1	n/a	Qiagen, Hilden, Germany
CSMA_QD1	30-7:6	30	7	6	AK7	122481	siRNA	Experimental		1	n/a	Qiagen, Hilden, Germany
CSMA_QD1	8-5:6	8	5	6	AKAP1	8165	siRNA	Experimental		1	n/a	Qiagen, Hilden, Germany
CSMA_QD1	8-4:2	8	4	2	AKAP1	8165	siRNA	Experimental		1	n/a	Qiagen, Hilden, Germany
CSMA_QD1	42-4:1	42	4	1	AKAP10	11216	siRNA	Experimental		1	n/a	Qiagen, Hilden, Germany
CSMA_QD1	42-5:1	42	5	1	AKAP10	11216	siRNA	Experimental		1	n/a	Qiagen, Hilden, Germany
CSMA_QD1	44-4:1	44	4	1	AKAP11	11215	siRNA	Experimental		1	n/a	Qiagen, Hilden, Germany
CSMA_QD1	44-5:1	44	5	1	AKAP11	11215	siRNA	Experimental		1	n/a	Qiagen, Hilden, Germany
CSMA_QD1	38-6:2	38	6	2	AKAP12	9590	siRNA	Experimental		1	n/a	Qiagen, Hilden, Germany
CSMA_QD1	46-4:5	46	4	5	AKAP12	9590	siRNA	Experimental		1	n/a	Qiagen, Hilden, Germany
CSMA_QD1	42-3:3	42	3	3	AKAP13	11214	siRNA	Experimental		1	n/a	Qiagen, Hilden, Germany
CSMA_QD1	42-8:5	42	8	5	AKAP13	11214	siRNA	Experimental		1	n/a	Qiagen, Hilden, Germany
CSMA_QD1	32-8:1	32	8	1	AKAP14	158798	siRNA	Experimental		1	n/a	Qiagen, Hilden, Germany
CSMA_QD1	32-6:6	32	6	6	AKAP14	158798	siRNA	Experimental		1	n/a	Qiagen, Hilden, Germany
CSMA_QD1	44-2:8	44	2	8	AKAP3	10566	siRNA	Experimental		1	n/a	Qiagen, Hilden, Germany
CSMA_QD1	44-7:2	44	7	2	AKAP3	10566	siRNA	Experimental		1	n/a	Qiagen, Hilden, Germany
CSMA_QD1	32-5:7	32	5	7	AKAP4	8852	siRNA	Experimental		1	n/a	Qiagen, Hilden, Germany
CSMA_QD1	32-1:2	32	1	2	AKAP4	8852	siRNA	Experimental		1	n/a	Qiagen, Hilden, Germany
CSMA_QD1	38-1:1	38	1	1	AKAP5	9495	siRNA	Experimental		1	n/a	Qiagen, Hilden, Germany
CSMA_QD1	46-4:7	46	4	7	AKAP5	9495	siRNA	Experimental		1	n/a	Qiagen, Hilden, Germany
CSMA_QD1	24-8:7	24	8	7	AKAP6	9472	siRNA	Experimental		1	n/a	Qiagen, Hilden, Germany
CSMA_QD1	16-7:1	16	7	1	AKAP6	9472	siRNA	Experimental		1	n/a	Qiagen, Hilden, Germany
CSMA_QD1	22-2:3	22	2	3	AKAP7	9465	siRNA	Experimental		1	n/a	Qiagen, Hilden, Germany
CSMA_QD1	14-4:8	14	4	8	AKAP7	9465	siRNA	Experimental		1	n/a	Qiagen, Hilden, Germany
CSMA_QD1	42-5:6	42	5	6	AKAP8	10270	siRNA	Experimental		1	n/a	Qiagen, Hilden, Germany
CSMA_QD1	42-4:2	42	4	2	AKAP8	10270	siRNA	Experimental		1	n/a	Qiagen, Hilden, Germany
CSMA_QD1	5-4:2	5	4	2	AKAP8L	26993	siRNA	Experimental		1	n/a	Qiagen, Hilden, Germany
CSMA_QD1	5-5:6	5	5	6	AKAP8L	26993	siRNA	Experimental		1	n/a	Qiagen, Hilden, Germany
CSMA_QD1	42-5:4	42	5	4	AKAP9	10142	siRNA	Experimental		1	n/a	Qiagen, Hilden, Germany
CSMA_QD1	42-6:4	42	6	4	AKAP9	10142	siRNA	Experimental		1	n/a	Qiagen, Hilden, Germany
CSMA_QD1	5-1:3	5	1	3	AKIP	54998	siRNA	Experimental		1	n/a	Qiagen, Hilden, Germany
CSMA_QD1	5-6:1	5	6	1	AKIP	54998	siRNA	Experimental		1	n/a	Qiagen, Hilden, Germany
CSMA_QD1	4-8:4	4	8	4	AKR1A1	10327	siRNA	Experimental		1	n/a	Qiagen, Hilden, Germany
CSMA_QD1	4-3:8	4	3	8	AKR1A1	10327	siRNA	Experimental		1	n/a	Qiagen, Hilden, Germany
CSMA_QD1	24-2:2	24	2	2	AKR1B1	231	siRNA	Experimental		1	n/a	Qiagen, Hilden, Germany
CSMA_QD1	24-7:4	24	7	4	AKR1B1	231	siRNA	Experimental		1	n/a	Qiagen, Hilden, Germany
CSMA_QD1	7-4:6	7	4	6	AKR1B10	57016	siRNA	Experimental		1	n/a	Qiagen, Hilden, Germany
CSMA_QD1	7-1:8	7	1	8	AKR1B10	57016	siRNA	Experimental		1	n/a	Qiagen, Hilden, Germany
CSMA_QD1	6-2:8	6	2	8	AKR1C1	1645	siRNA	Experimental		1	n/a	Qiagen, Hilden, Germany
CSMA_QD1	6-6:1	6	6	1	AKR1C1	1645	siRNA	Experimental		1	n/a	Qiagen, Hilden, Germany
CSMA_QD1	8-4:6	8	4	6	AKR1C2	1646	siRNA	Experimental		1	n/a	Qiagen, Hilden, Germany
CSMA_QD1	8-1:8	8	1	8	AKR1C2	1646	siRNA	Experimental		1	n/a	Qiagen, Hilden, Germany
CSMA_QD1	20-7:5	20	7	5	AKR1C3	8644	siRNA	Experimental		1	n/a	Qiagen, Hilden, Germany
CSMA_QD1	20-5:5	20	5	5	AKR1C3	8644	siRNA	Experimental		1	n/a	Qiagen, Hilden, Germany
CSMA_QD1	20-1:3	20	1	3	AKR1C4	1109	siRNA	Experimental		1	n/a	Qiagen, Hilden, Germany
CSMA_QD1	20-5:2	20	5	2	AKR1C4	1109	siRNA	Experimental		1	n/a	Qiagen, Hilden, Germany
CSMA_QD1	39-4:8	39	4	8	AKR1CL2	83592	siRNA	Experimental		1	n/a	Qiagen, Hilden, Germany
CSMA_QD1	39-7:6	39	7	6	AKR1CL2	83592	siRNA	Experimental		1	n/a	Qiagen, Hilden, Germany
CSMA_QD1	4-3:6	4	3	6	AKR1D1	6718	siRNA	Experimental		1	n/a	Qiagen, Hilden, Germany
CSMA_QD1	4-3:7	4	3	7	AKR1D1	6718	siRNA	Experimental		1	n/a	Qiagen, Hilden, Germany
CSMA_QD1	20-5:3	20	5	3	AKR7A2	8574	siRNA	Experimental		1	n/a	Qiagen, Hilden, Germany
CSMA_QD1	20-5:1	20	5	1	AKR7A2	8574	siRNA	Experimental		1	n/a	Qiagen, Hilden, Germany
CSMA_QD1	37-2:1	37	2	1	AKR7A3	22977	siRNA	Experimental		1	n/a	Qiagen, Hilden, Germany
CSMA_QD1	37-5:8	37	5	8	AKR7A3	22977	siRNA	Experimental		1	n/a	Qiagen, Hilden, Germany
CSMA_QD1	10-5:2	10	5	2	AKT1	207	siRNA	Experimental		1	n/a	Qiagen, Hilden, Germany
CSMA_QD1	2-5:3	2	5	3	AKT1	207	siRNA	Experimental		1	n/a	Qiagen, Hilden, Germany
CSMA_QD1	12-5:8	12	5	8	AKT2	208	siRNA	Experimental		1	n/a	Qiagen, Hilden, Germany
CSMA_QD1	4-3:5	4	3	5	AKT2	208	siRNA	Experimental		1	n/a	Qiagen, Hilden, Germany
CSMA_QD1	18-5:6	18	5	6	AKT3	10000	siRNA	Experimental		1	n/a	Qiagen, Hilden, Germany
CSMA_QD1	18-4:2	18	4	2	AKT3	10000	siRNA	Experimental		1	n/a	Qiagen, Hilden, Germany
CSMA_QD1	10-8:4	10	8	4	ALAD	210	siRNA	Experimental		1	n/a	Qiagen, Hilden, Germany
CSMA_QD1	10-3:8	10	3	8	ALAD	210	siRNA	Experimental		1	n/a	Qiagen, Hilden, Germany
CSMA_QD1	12-3:4	12	3	4	ALAS2	212	siRNA	Experimental		1	n/a	Qiagen, Hilden, Germany
CSMA_QD1	12-8:5	12	8	5	ALAS2	212	siRNA	Experimental		1	n/a	Qiagen, Hilden, Germany
CSMA_QD1	10-3:4	10	3	4	ALCAM	214	siRNA	Experimental		1	n/a	Qiagen, Hilden, Germany
CSMA_QD1	10-8:5	10	8	5	ALCAM	214	siRNA	Experimental		1	n/a	Qiagen, Hilden, Germany
CSMA_QD1	26-1:3	26	1	3	ALDH18A1	5832	siRNA	Experimental		1	n/a	Qiagen, Hilden, Germany
CSMA_QD1	30-2:3	30	2	3	ALDH18A1	5832	siRNA	Experimental		1	n/a	Qiagen, Hilden, Germany
CSMA_QD1	10-8:2	10	8	2	ALDH1A1	216	siRNA	Experimental		1	n/a	Qiagen, Hilden, Germany
CSMA_QD1	10-4:4	10	4	4	ALDH1A1	216	siRNA	Experimental		1	n/a	Qiagen, Hilden, Germany
CSMA_QD1	7-2:2	7	2	2	ALDH1A2	8854	siRNA	Experimental		1	n/a	Qiagen, Hilden, Germany
CSMA_QD1	7-7:4	7	7	4	ALDH1A2	8854	siRNA	Experimental		1	n/a	Qiagen, Hilden, Germany
CSMA_QD1	46-1:3	46	1	3	ALDH1A3	220	siRNA	Experimental		1	n/a	Qiagen, Hilden, Germany
CSMA_QD1	46-5:2	46	5	2	ALDH1A3	220	siRNA	Experimental		1	n/a	Qiagen, Hilden, Germany
CSMA_QD1	48-1:3	48	1	3	ALDH1B1	219	siRNA	Experimental		1	n/a	Qiagen, Hilden, Germany
CSMA_QD1	48-5:2	48	5	2	ALDH1B1	219	siRNA	Experimental		1	n/a	Qiagen, Hilden, Germany
CSMA_QD1	12-8:7	12	8	7	ALDH2	217	siRNA	Experimental		1	n/a	Qiagen, Hilden, Germany
CSMA_QD1	12-1:1	12	1	1	ALDH2	217	siRNA	Experimental		1	n/a	Qiagen, Hilden, Germany
CSMA_QD1	10-1:1	10	1	1	ALDH3A1	218	siRNA	Experimental		1	n/a	Qiagen, Hilden, Germany
CSMA_QD1	10-8:7	10	8	7	ALDH3A1	218	siRNA	Experimental		1	n/a	Qiagen, Hilden, Germany
CSMA_QD1	46-6:3	46	6	3	ALDH3A2	224	siRNA	Experimental		1	n/a	Qiagen, Hilden, Germany
CSMA_QD1	46-3:6	46	3	6	ALDH3A2	224	siRNA	Experimental		1	n/a	Qiagen, Hilden, Germany
CSMA_QD1	48-5:3	48	5	3	ALDH3B1	221	siRNA	Experimental		1	n/a	Qiagen, Hilden, Germany
CSMA_QD1	48-5:1	48	5	1	ALDH3B1	221	siRNA	Experimental		1	n/a	Qiagen, Hilden, Germany
CSMA_QD1	46-5:3	46	5	3	ALDH3B2	222	siRNA	Experimental		1	n/a	Qiagen, Hilden, Germany
CSMA_QD1	46-5:1	46	5	1	ALDH3B2	222	siRNA	Experimental		1	n/a	Qiagen, Hilden, Germany
CSMA_QD1	20-1:7	20	1	7	ALDH4A1	8659	siRNA	Experimental		1	n/a	Qiagen, Hilden, Germany
CSMA_QD1	20-2:1	20	2	1	ALDH4A1	8659	siRNA	Experimental		1	n/a	Qiagen, Hilden, Germany
CSMA_QD1	10-8:3	10	8	3	ALDH5A1	7915	siRNA	Experimental		1	n/a	Qiagen, Hilden, Germany
CSMA_QD1	6-3:2	6	3	2	ALDH5A1	7915	siRNA	Experimental		1	n/a	Qiagen, Hilden, Germany
CSMA_QD1	45-5:6	45	5	6	ALDH6A1	4329	siRNA	Experimental		1	n/a	Qiagen, Hilden, Germany
CSMA_QD1	45-5:4	45	5	4	ALDH6A1	4329	siRNA	Experimental		1	n/a	Qiagen, Hilden, Germany
CSMA_QD1	11-5:7	11	5	7	ALDH7A1	501	siRNA	Experimental		1	n/a	Qiagen, Hilden, Germany
CSMA_QD1	11-2:6	11	2	6	ALDH7A1	501	siRNA	Experimental		1	n/a	Qiagen, Hilden, Germany
CSMA_QD1	2-7:4	2	7	4	ALDH8A1	64577	siRNA	Experimental		1	n/a	Qiagen, Hilden, Germany
CSMA_QD1	2-2:5	2	2	5	ALDH8A1	64577	siRNA	Experimental		1	n/a	Qiagen, Hilden, Germany
CSMA_QD1	48-6:3	48	6	3	ALDH9A1	223	siRNA	Experimental		1	n/a	Qiagen, Hilden, Germany
CSMA_QD1	48-3:6	48	3	6	ALDH9A1	223	siRNA	Experimental		1	n/a	Qiagen, Hilden, Germany
CSMA_QD1	24-5:5	24	5	5	ALDOA	226	siRNA	Experimental		1	n/a	Qiagen, Hilden, Germany
CSMA_QD1	24-7:5	24	7	5	ALDOA	226	siRNA	Experimental		1	n/a	Qiagen, Hilden, Germany
CSMA_QD1	22-7:5	22	7	5	ALDOB	229	siRNA	Experimental		1	n/a	Qiagen, Hilden, Germany
CSMA_QD1	22-5:5	22	5	5	ALDOB	229	siRNA	Experimental		1	n/a	Qiagen, Hilden, Germany
CSMA_QD1	36-2:7	36	2	7	ALG6	29929	siRNA	Experimental		1	n/a	Qiagen, Hilden, Germany
CSMA_QD1	32-6:2	32	6	2	ALG6	29929	siRNA	Experimental		1	n/a	Qiagen, Hilden, Germany
CSMA_QD1	10-5:8	10	5	8	ALK	238	siRNA	Experimental		1	n/a	Qiagen, Hilden, Germany
CSMA_QD1	2-3:5	2	3	5	ALK	238	siRNA	Experimental		1	n/a	Qiagen, Hilden, Germany
CSMA_QD1	22-2:2	22	2	2	ALOX12	239	siRNA	Experimental		1	n/a	Qiagen, Hilden, Germany
CSMA_QD1	22-7:4	22	7	4	ALOX12	239	siRNA	Experimental		1	n/a	Qiagen, Hilden, Germany
CSMA_QD1	24-1:7	24	1	7	ALOX12B	242	siRNA	Experimental		1	n/a	Qiagen, Hilden, Germany
CSMA_QD1	24-2:1	24	2	1	ALOX12B	242	siRNA	Experimental		1	n/a	Qiagen, Hilden, Germany
CSMA_QD1	22-1:7	22	1	7	ALOX12P2	245	siRNA	Experimental		1	n/a	Qiagen, Hilden, Germany
CSMA_QD1	22-2:1	22	2	1	ALOX12P2	245	siRNA	Experimental		1	n/a	Qiagen, Hilden, Germany
CSMA_QD1	48-7:5	48	7	5	ALOX15	246	siRNA	Experimental		1	n/a	Qiagen, Hilden, Germany
CSMA_QD1	48-5:5	48	5	5	ALOX15	246	siRNA	Experimental		1	n/a	Qiagen, Hilden, Germany
CSMA_QD1	46-7:5	46	7	5	ALOX15B	247	siRNA	Experimental		1	n/a	Qiagen, Hilden, Germany
CSMA_QD1	46-5:5	46	5	5	ALOX15B	247	siRNA	Experimental		1	n/a	Qiagen, Hilden, Germany
CSMA_QD1	24-3:5	24	3	5	ALOX5	240	siRNA	Experimental		1	n/a	Qiagen, Hilden, Germany
CSMA_QD1	24-7:8	24	7	8	ALOX5	240	siRNA	Experimental		1	n/a	Qiagen, Hilden, Germany
CSMA_QD1	22-3:5	22	3	5	ALOX5AP	241	siRNA	Experimental		1	n/a	Qiagen, Hilden, Germany
CSMA_QD1	22-7:8	22	7	8	ALOX5AP	241	siRNA	Experimental		1	n/a	Qiagen, Hilden, Germany
CSMA_QD1	13-2:4	13	2	4	ALOXE3	59344	siRNA	Experimental		1	n/a	Qiagen, Hilden, Germany
CSMA_QD1	17-3:3	17	3	3	ALOXE3	59344	siRNA	Experimental		1	n/a	Qiagen, Hilden, Germany
CSMA_QD1	44-8:3	44	8	3	ALPI	248	siRNA	Experimental		1	n/a	Qiagen, Hilden, Germany
CSMA_QD1	44-8:6	44	8	6	ALPI	248	siRNA	Experimental		1	n/a	Qiagen, Hilden, Germany
CSMA_QD1	43-2:8	43	2	8	ALPK1	80216	siRNA	Experimental		1	n/a	Qiagen, Hilden, Germany
CSMA_QD1	43-7:2	43	7	2	ALPK1	80216	siRNA	Experimental		1	n/a	Qiagen, Hilden, Germany
CSMA_QD1	30-2:5	30	2	5	ALPK2	115701	siRNA	Experimental		1	n/a	Qiagen, Hilden, Germany
CSMA_QD1	30-4:6	30	4	6	ALPK2	115701	siRNA	Experimental		1	n/a	Qiagen, Hilden, Germany
CSMA_QD1	42-8:6	42	8	6	ALPL	249	siRNA	Experimental		1	n/a	Qiagen, Hilden, Germany
CSMA_QD1	42-8:3	42	8	3	ALPL	249	siRNA	Experimental		1	n/a	Qiagen, Hilden, Germany
CSMA_QD1	44-2:2	44	2	2	ALPPL2	251	siRNA	Experimental		1	n/a	Qiagen, Hilden, Germany
CSMA_QD1	44-7:6	44	7	6	ALPPL2	251	siRNA	Experimental		1	n/a	Qiagen, Hilden, Germany
CSMA_QD1	17-6:4	17	6	4	ALS2	57679	siRNA	Experimental		1	n/a	Qiagen, Hilden, Germany
CSMA_QD1	17-6:6	17	6	6	ALS2	57679	siRNA	Experimental		1	n/a	Qiagen, Hilden, Germany
CSMA_QD1	47-6:7	47	6	7	ALS2CR2	55437	siRNA	Experimental		1	n/a	Qiagen, Hilden, Germany
CSMA_QD1	39-7:7	39	7	7	ALS2CR2	55437	siRNA	Experimental		1	n/a	Qiagen, Hilden, Germany
CSMA_QD1	38-2:3	38	2	3	ALS2CR3	66008	siRNA	Experimental		1	n/a	Qiagen, Hilden, Germany
CSMA_QD1	38-3:2	38	3	2	ALS2CR3	66008	siRNA	Experimental		1	n/a	Qiagen, Hilden, Germany
CSMA_QD1	41-4:3	41	4	3	ALS2CR7	65061	siRNA	Experimental		1	n/a	Qiagen, Hilden, Germany
CSMA_QD1	41-8:8	41	8	8	ALS2CR7	65061	siRNA	Experimental		1	n/a	Qiagen, Hilden, Germany
CSMA_QD1	37-2:4	37	2	4	ALX4	60529	siRNA	Experimental		1	n/a	Qiagen, Hilden, Germany
CSMA_QD1	41-3:3	41	3	3	ALX4	60529	siRNA	Experimental		1	n/a	Qiagen, Hilden, Germany
CSMA_QD1	24-3:5	24	3	5	AMACR	23600	siRNA	Experimental		1	n/a	Qiagen, Hilden, Germany
CSMA_QD1	24-7:8	24	7	8	AMACR	23600	siRNA	Experimental		1	n/a	Qiagen, Hilden, Germany
CSMA_QD1	48-2:2	48	2	2	AMD1	262	siRNA	Experimental		1	n/a	Qiagen, Hilden, Germany
CSMA_QD1	48-7:4	48	7	4	AMD1	262	siRNA	Experimental		1	n/a	Qiagen, Hilden, Germany
CSMA_QD1	46-2:2	46	2	2	AMELX	265	siRNA	Experimental		1	n/a	Qiagen, Hilden, Germany
CSMA_QD1	46-7:4	46	7	4	AMELX	265	siRNA	Experimental		1	n/a	Qiagen, Hilden, Germany
CSMA_QD1	48-3:5	48	3	5	AMFR	267	siRNA	Experimental		1	n/a	Qiagen, Hilden, Germany
CSMA_QD1	48-7:8	48	7	8	AMFR	267	siRNA	Experimental		1	n/a	Qiagen, Hilden, Germany
CSMA_QD1	46-3:5	46	3	5	AMH	268	siRNA	Experimental		1	n/a	Qiagen, Hilden, Germany
CSMA_QD1	46-7:8	46	7	8	AMH	268	siRNA	Experimental		1	n/a	Qiagen, Hilden, Germany
CSMA_QD1	48-1:7	48	1	7	AMHR2	269	siRNA	Experimental		1	n/a	Qiagen, Hilden, Germany
CSMA_QD1	48-2:1	48	2	1	AMHR2	269	siRNA	Experimental		1	n/a	Qiagen, Hilden, Germany
CSMA_QD1	25-7:2	25	7	2	AMMECR1	9949	siRNA	Experimental		1	n/a	Qiagen, Hilden, Germany
CSMA_QD1	29-1:4	29	1	4	AMMECR1	9949	siRNA	Experimental		1	n/a	Qiagen, Hilden, Germany
CSMA_QD1	3-7:3	3	7	3	AMN	81693	siRNA	Experimental		1	n/a	Qiagen, Hilden, Germany
CSMA_QD1	3-4:7	3	4	7	AMN	81693	siRNA	Experimental		1	n/a	Qiagen, Hilden, Germany
CSMA_QD1	46-1:7	46	1	7	AMPD1	270	siRNA	Experimental		1	n/a	Qiagen, Hilden, Germany
CSMA_QD1	46-2:1	46	2	1	AMPD1	270	siRNA	Experimental		1	n/a	Qiagen, Hilden, Germany
CSMA_QD1	24-2:4	24	2	4	AMPD2	271	siRNA	Experimental		1	n/a	Qiagen, Hilden, Germany
CSMA_QD1	24-8:6	24	8	6	AMPD2	271	siRNA	Experimental		1	n/a	Qiagen, Hilden, Germany
CSMA_QD1	22-2:4	22	2	4	AMPD3	272	siRNA	Experimental		1	n/a	Qiagen, Hilden, Germany
CSMA_QD1	22-8:6	22	8	6	AMPD3	272	siRNA	Experimental		1	n/a	Qiagen, Hilden, Germany
CSMA_QD1	7-1:2	7	1	2	AMSH-LP	57559	siRNA	Experimental		1	n/a	Qiagen, Hilden, Germany
CSMA_QD1	3-1:5	3	1	5	AMSH-LP	57559	siRNA	Experimental		1	n/a	Qiagen, Hilden, Germany
CSMA_QD1	2-2:1	2	2	1	ANAPC1	64682	siRNA	Experimental		1	n/a	Qiagen, Hilden, Germany
CSMA_QD1	2-5:8	2	5	8	ANAPC1	64682	siRNA	Experimental		1	n/a	Qiagen, Hilden, Germany
CSMA_QD1	2-6:5	2	6	5	ANAPC10	10393	siRNA	Experimental		1	n/a	Qiagen, Hilden, Germany
CSMA_QD1	2-8:8	2	8	8	ANAPC10	10393	siRNA	Experimental		1	n/a	Qiagen, Hilden, Germany
CSMA_QD1	7-4:8	7	4	8	ANAPC11	51529	siRNA	Experimental		1	n/a	Qiagen, Hilden, Germany
CSMA_QD1	11-8:1	11	8	1	ANAPC11	51529	siRNA	Experimental		1	n/a	Qiagen, Hilden, Germany
CSMA_QD1	34-1:2	34	1	2	ANAPC2	29882	siRNA	Experimental		1	n/a	Qiagen, Hilden, Germany
CSMA_QD1	30-1:5	30	1	5	ANAPC2	29882	siRNA	Experimental		1	n/a	Qiagen, Hilden, Germany
CSMA_QD1	12-8:1	12	8	1	ANAPC4	29945	siRNA	Experimental		1	n/a	Qiagen, Hilden, Germany
CSMA_QD1	8-4:8	8	4	8	ANAPC4	29945	siRNA	Experimental		1	n/a	Qiagen, Hilden, Germany
CSMA_QD1	9-2:5	9	2	5	ANAPC5	51433	siRNA	Experimental		1	n/a	Qiagen, Hilden, Germany
CSMA_QD1	5-7:7	5	7	7	ANAPC5	51433	siRNA	Experimental		1	n/a	Qiagen, Hilden, Germany
CSMA_QD1	11-2:7	11	2	7	ANAPC7	51434	siRNA	Experimental		1	n/a	Qiagen, Hilden, Germany
CSMA_QD1	7-6:2	7	6	2	ANAPC7	51434	siRNA	Experimental		1	n/a	Qiagen, Hilden, Germany
CSMA_QD1	24-4:2	24	4	2	ANG	283	siRNA	Experimental		1	n/a	Qiagen, Hilden, Germany
CSMA_QD1	24-7:1	24	7	1	ANG	283	siRNA	Experimental		1	n/a	Qiagen, Hilden, Germany
CSMA_QD1	22-4:2	22	4	2	ANGPT1	284	siRNA	Experimental		1	n/a	Qiagen, Hilden, Germany
CSMA_QD1	22-7:1	22	7	1	ANGPT1	284	siRNA	Experimental		1	n/a	Qiagen, Hilden, Germany
CSMA_QD1	24-5:4	24	5	4	ANGPT2	285	siRNA	Experimental		1	n/a	Qiagen, Hilden, Germany
CSMA_QD1	24-5:6	24	5	6	ANGPT2	285	siRNA	Experimental		1	n/a	Qiagen, Hilden, Germany
CSMA_QD1	33-3:3	33	3	3	ANGPT4	51378	siRNA	Experimental		1	n/a	Qiagen, Hilden, Germany
CSMA_QD1	29-2:4	29	2	4	ANGPT4	51378	siRNA	Experimental		1	n/a	Qiagen, Hilden, Germany
CSMA_QD1	23-6:8	23	6	8	ANGPTL1	9068	siRNA	Experimental		1	n/a	Qiagen, Hilden, Germany
CSMA_QD1	19-1:1	19	1	1	ANGPTL1	9068	siRNA	Experimental		1	n/a	Qiagen, Hilden, Germany
CSMA_QD1	12-6:7	12	6	7	ANGPTL2	23452	siRNA	Experimental		1	n/a	Qiagen, Hilden, Germany
CSMA_QD1	12-1:4	12	1	4	ANGPTL2	23452	siRNA	Experimental		1	n/a	Qiagen, Hilden, Germany
CSMA_QD1	45-6:2	45	6	2	ANGPTL3	27329	siRNA	Experimental		1	n/a	Qiagen, Hilden, Germany
CSMA_QD1	45-6:4	45	6	4	ANGPTL3	27329	siRNA	Experimental		1	n/a	Qiagen, Hilden, Germany
CSMA_QD1	48-2:7	48	2	7	ANGPTL4	51129	siRNA	Experimental		1	n/a	Qiagen, Hilden, Germany
CSMA_QD1	44-6:2	44	6	2	ANGPTL4	51129	siRNA	Experimental		1	n/a	Qiagen, Hilden, Germany
CSMA_QD1	37-3:8	37	3	8	ANGPTL6	83854	siRNA	Experimental		1	n/a	Qiagen, Hilden, Germany
CSMA_QD1	37-8:4	37	8	4	ANGPTL6	83854	siRNA	Experimental		1	n/a	Qiagen, Hilden, Germany
CSMA_QD1	37-3:5	37	3	5	ANGPTL7	10218	siRNA	Experimental		1	n/a	Qiagen, Hilden, Germany
CSMA_QD1	41-4:4	41	4	4	ANGPTL7	10218	siRNA	Experimental		1	n/a	Qiagen, Hilden, Germany
CSMA_QD1	22-5:6	22	5	6	ANK2	287	siRNA	Experimental		1	n/a	Qiagen, Hilden, Germany
CSMA_QD1	22-5:4	22	5	4	ANK2	287	siRNA	Experimental		1	n/a	Qiagen, Hilden, Germany
CSMA_QD1	24-1:6	24	1	6	ANK3	288	siRNA	Experimental		1	n/a	Qiagen, Hilden, Germany
CSMA_QD1	24-7:3	24	7	3	ANK3	288	siRNA	Experimental		1	n/a	Qiagen, Hilden, Germany
CSMA_QD1	20-3:8	20	3	8	ANKH	56172	siRNA	Experimental		1	n/a	Qiagen, Hilden, Germany
CSMA_QD1	16-7:5	16	7	5	ANKH	56172	siRNA	Experimental		1	n/a	Qiagen, Hilden, Germany
CSMA_QD1	47-8:3	47	8	3	ANKIB1	54467	siRNA	Experimental		1	n/a	Qiagen, Hilden, Germany
CSMA_QD1	43-3:2	43	3	2	ANKIB1	54467	siRNA	Experimental		1	n/a	Qiagen, Hilden, Germany
CSMA_QD1	32-1:8	32	1	8	ANKK1	255239	siRNA	Experimental		1	n/a	Qiagen, Hilden, Germany
CSMA_QD1	32-5:5	32	5	5	ANKK1	255239	siRNA	Experimental		1	n/a	Qiagen, Hilden, Germany
CSMA_QD1	48-6:8	48	6	8	ANKMY1	51281	siRNA	Experimental		1	n/a	Qiagen, Hilden, Germany
CSMA_QD1	44-1:1	44	1	1	ANKMY1	51281	siRNA	Experimental		1	n/a	Qiagen, Hilden, Germany
CSMA_QD1	23-4:5	23	4	5	ANLN	54443	siRNA	Experimental		1	n/a	Qiagen, Hilden, Germany
CSMA_QD1	19-4:1	19	4	1	ANLN	54443	siRNA	Experimental		1	n/a	Qiagen, Hilden, Germany
CSMA_QD1	34-6:8	34	6	8	ANP32A	8125	siRNA	Experimental		1	n/a	Qiagen, Hilden, Germany
CSMA_QD1	30-1:1	30	1	1	ANP32A	8125	siRNA	Experimental		1	n/a	Qiagen, Hilden, Germany
CSMA_QD1	3-5:4	3	5	4	ANP32E	81611	siRNA	Experimental		1	n/a	Qiagen, Hilden, Germany
CSMA_QD1	3-4:5	3	4	5	ANP32E	81611	siRNA	Experimental		1	n/a	Qiagen, Hilden, Germany
CSMA_QD1	22-1:6	22	1	6	ANPEP	290	siRNA	Experimental		1	n/a	Qiagen, Hilden, Germany
CSMA_QD1	22-7:3	22	7	3	ANPEP	290	siRNA	Experimental		1	n/a	Qiagen, Hilden, Germany
CSMA_QD1	39-7:8	39	7	8	ANTXR1	84168	siRNA	Experimental		1	n/a	Qiagen, Hilden, Germany
CSMA_QD1	39-2:7	39	2	7	ANTXR1	84168	siRNA	Experimental		1	n/a	Qiagen, Hilden, Germany
CSMA_QD1	46-4:2	46	4	2	ANXA1	301	siRNA	Experimental		1	n/a	Qiagen, Hilden, Germany
CSMA_QD1	46-7:1	46	7	1	ANXA1	301	siRNA	Experimental		1	n/a	Qiagen, Hilden, Germany
CSMA_QD1	48-5:6	48	5	6	ANXA2	302	siRNA	Experimental		1	n/a	Qiagen, Hilden, Germany
CSMA_QD1	48-5:4	48	5	4	ANXA2	302	siRNA	Experimental		1	n/a	Qiagen, Hilden, Germany
CSMA_QD1	15-7:3	15	7	3	AOF2	23028	siRNA	Experimental		1	n/a	Qiagen, Hilden, Germany
CSMA_QD1	15-4:7	15	4	7	AOF2	23028	siRNA	Experimental		1	n/a	Qiagen, Hilden, Germany
CSMA_QD1	46-5:6	46	5	6	AOX1	316	siRNA	Experimental		1	n/a	Qiagen, Hilden, Germany
CSMA_QD1	46-5:4	46	5	4	AOX1	316	siRNA	Experimental		1	n/a	Qiagen, Hilden, Germany
CSMA_QD1	20-1:7	20	1	7	AP1S1	1174	siRNA	Experimental		1	n/a	Qiagen, Hilden, Germany
CSMA_QD1	20-2:1	20	2	1	AP1S1	1174	siRNA	Experimental		1	n/a	Qiagen, Hilden, Germany
CSMA_QD1	21-1:2	21	1	2	AP1S2	8905	siRNA	Experimental		1	n/a	Qiagen, Hilden, Germany
CSMA_QD1	17-1:5	17	1	5	AP1S2	8905	siRNA	Experimental		1	n/a	Qiagen, Hilden, Germany
CSMA_QD1	12-3:2	12	3	2	AP2B1	163	siRNA	Experimental		1	n/a	Qiagen, Hilden, Germany
CSMA_QD1	12-2:3	12	2	3	AP2B1	163	siRNA	Experimental		1	n/a	Qiagen, Hilden, Germany
CSMA_QD1	18-3:5	18	3	5	AP2M1	1173	siRNA	Experimental		1	n/a	Qiagen, Hilden, Germany
CSMA_QD1	18-7:8	18	7	8	AP2M1	1173	siRNA	Experimental		1	n/a	Qiagen, Hilden, Germany
CSMA_QD1	41-6:2	41	6	2	AP3D1	8943	siRNA	Experimental		1	n/a	Qiagen, Hilden, Germany
CSMA_QD1	45-2:7	45	2	7	AP3D1	8943	siRNA	Experimental		1	n/a	Qiagen, Hilden, Germany
CSMA_QD1	18-1:7	18	1	7	AP3S1	1176	siRNA	Experimental		1	n/a	Qiagen, Hilden, Germany
CSMA_QD1	18-2:1	18	2	1	AP3S1	1176	siRNA	Experimental		1	n/a	Qiagen, Hilden, Germany
CSMA_QD1	48-1:6	48	1	6	APAF1	317	siRNA	Experimental		1	n/a	Qiagen, Hilden, Germany
CSMA_QD1	48-7:3	48	7	3	APAF1	317	siRNA	Experimental		1	n/a	Qiagen, Hilden, Germany
CSMA_QD1	24-1:5	24	1	5	APC	324	siRNA	Experimental		1	n/a	Qiagen, Hilden, Germany
CSMA_QD1	24-2:8	24	2	8	APC	324	siRNA	Experimental		1	n/a	Qiagen, Hilden, Germany
CSMA_QD1	28-4:1	28	4	1	APC2	10297	siRNA	Experimental		1	n/a	Qiagen, Hilden, Germany
CSMA_QD1	28-3:1	28	3	1	APC2	10297	siRNA	Experimental		1	n/a	Qiagen, Hilden, Germany
CSMA_QD1	22-1:5	22	1	5	APCS	325	siRNA	Experimental		1	n/a	Qiagen, Hilden, Germany
CSMA_QD1	22-2:8	22	2	8	APCS	325	siRNA	Experimental		1	n/a	Qiagen, Hilden, Germany
CSMA_QD1	20-2:8	20	2	8	APEG1	10290	siRNA	Experimental		1	n/a	Qiagen, Hilden, Germany
CSMA_QD1	20-7:2	20	7	2	APEG1	10290	siRNA	Experimental		1	n/a	Qiagen, Hilden, Germany
CSMA_QD1	22-7:7	22	7	7	APEH	327	siRNA	Experimental		1	n/a	Qiagen, Hilden, Germany
CSMA_QD1	22-4:6	22	4	6	APEH	327	siRNA	Experimental		1	n/a	Qiagen, Hilden, Germany
CSMA_QD1	24-6:2	24	6	2	APEX1	328	siRNA	Experimental		1	n/a	Qiagen, Hilden, Germany
CSMA_QD1	24-6:4	24	6	4	APEX1	328	siRNA	Experimental		1	n/a	Qiagen, Hilden, Germany
CSMA_QD1	21-5:7	21	5	7	APEX2	27301	siRNA	Experimental		1	n/a	Qiagen, Hilden, Germany
CSMA_QD1	21-2:6	21	2	6	APEX2	27301	siRNA	Experimental		1	n/a	Qiagen, Hilden, Germany
CSMA_QD1	44-8:6	44	8	6	APG5L	9474	siRNA	Experimental		1	n/a	Qiagen, Hilden, Germany
CSMA_QD1	44-8:3	44	8	3	APG5L	9474	siRNA	Experimental		1	n/a	Qiagen, Hilden, Germany
CSMA_QD1	48-1:2	48	1	2	APH-1A	51107	siRNA	Experimental		1	n/a	Qiagen, Hilden, Germany
CSMA_QD1	44-1:5	44	1	5	APH-1A	51107	siRNA	Experimental		1	n/a	Qiagen, Hilden, Germany
CSMA_QD1	46-6:1	46	6	1	API5	8539	siRNA	Experimental		1	n/a	Qiagen, Hilden, Germany
CSMA_QD1	42-8:4	42	8	4	API5	8539	siRNA	Experimental		1	n/a	Qiagen, Hilden, Germany
CSMA_QD1	5-3:5	5	3	5	APLN	8862	siRNA	Experimental		1	n/a	Qiagen, Hilden, Germany
CSMA_QD1	5-7:8	5	7	8	APLN	8862	siRNA	Experimental		1	n/a	Qiagen, Hilden, Germany
CSMA_QD1	46-1:5	46	1	5	APLP1	333	siRNA	Experimental		1	n/a	Qiagen, Hilden, Germany
CSMA_QD1	46-2:8	46	2	8	APLP1	333	siRNA	Experimental		1	n/a	Qiagen, Hilden, Germany
CSMA_QD1	48-7:7	48	7	7	APLP2	334	siRNA	Experimental		1	n/a	Qiagen, Hilden, Germany
CSMA_QD1	48-4:6	48	4	6	APLP2	334	siRNA	Experimental		1	n/a	Qiagen, Hilden, Germany
CSMA_QD1	46-7:7	46	7	7	APOA1	335	siRNA	Experimental		1	n/a	Qiagen, Hilden, Germany
CSMA_QD1	46-4:6	46	4	6	APOA1	335	siRNA	Experimental		1	n/a	Qiagen, Hilden, Germany
CSMA_QD1	48-6:2	48	6	2	APOA2	336	siRNA	Experimental		1	n/a	Qiagen, Hilden, Germany
CSMA_QD1	48-6:4	48	6	4	APOA2	336	siRNA	Experimental		1	n/a	Qiagen, Hilden, Germany
CSMA_QD1	46-6:2	46	6	2	APOB	338	siRNA	Experimental		1	n/a	Qiagen, Hilden, Germany
CSMA_QD1	46-6:4	46	6	4	APOB	338	siRNA	Experimental		1	n/a	Qiagen, Hilden, Germany
CSMA_QD1	20-3:1	20	3	1	APOB48R	55911	siRNA	Experimental		1	n/a	Qiagen, Hilden, Germany
CSMA_QD1	16-6:3	16	6	3	APOB48R	55911	siRNA	Experimental		1	n/a	Qiagen, Hilden, Germany
CSMA_QD1	46-5:7	46	5	7	APOC2	344	siRNA	Experimental		1	n/a	Qiagen, Hilden, Germany
CSMA_QD1	46-2:6	46	2	6	APOC2	344	siRNA	Experimental		1	n/a	Qiagen, Hilden, Germany
CSMA_QD1	24-3:2	24	3	2	APOC3	345	siRNA	Experimental		1	n/a	Qiagen, Hilden, Germany
CSMA_QD1	24-2:3	24	2	3	APOC3	345	siRNA	Experimental		1	n/a	Qiagen, Hilden, Germany
CSMA_QD1	22-3:2	22	3	2	APOE	348	siRNA	Experimental		1	n/a	Qiagen, Hilden, Germany
CSMA_QD1	22-2:3	22	2	3	APOE	348	siRNA	Experimental		1	n/a	Qiagen, Hilden, Germany
CSMA_QD1	46-1:6	46	1	6	APOF	319	siRNA	Experimental		1	n/a	Qiagen, Hilden, Germany
CSMA_QD1	46-7:3	46	7	3	APOF	319	siRNA	Experimental		1	n/a	Qiagen, Hilden, Germany
CSMA_QD1	24-4:8	24	4	8	APOH	350	siRNA	Experimental		1	n/a	Qiagen, Hilden, Germany
CSMA_QD1	24-7:6	24	7	6	APOH	350	siRNA	Experimental		1	n/a	Qiagen, Hilden, Germany
CSMA_QD1	24-7:7	24	7	7	APOL2	23780	siRNA	Experimental		1	n/a	Qiagen, Hilden, Germany
CSMA_QD1	24-4:6	24	4	6	APOL2	23780	siRNA	Experimental		1	n/a	Qiagen, Hilden, Germany
CSMA_QD1	22-4:8	22	4	8	APP	351	siRNA	Experimental		1	n/a	Qiagen, Hilden, Germany
CSMA_QD1	22-7:6	22	7	6	APP	351	siRNA	Experimental		1	n/a	Qiagen, Hilden, Germany
CSMA_QD1	4-5:4	4	5	4	APPBP2	10513	siRNA	Experimental		1	n/a	Qiagen, Hilden, Germany
CSMA_QD1	4-4:5	4	4	5	APPBP2	10513	siRNA	Experimental		1	n/a	Qiagen, Hilden, Germany
CSMA_QD1	24-4:1	24	4	1	APRT	353	siRNA	Experimental		1	n/a	Qiagen, Hilden, Germany
CSMA_QD1	24-3:1	24	3	1	APRT	353	siRNA	Experimental		1	n/a	Qiagen, Hilden, Germany
CSMA_QD1	38-4:8	38	4	8	APS	10603	siRNA	Experimental		1	n/a	Qiagen, Hilden, Germany
CSMA_QD1	38-7:6	38	7	6	APS	10603	siRNA	Experimental		1	n/a	Qiagen, Hilden, Germany
CSMA_QD1	43-7:2	43	7	2	APTX	54840	siRNA	Experimental		1	n/a	Qiagen, Hilden, Germany
CSMA_QD1	43-6:5	43	6	5	APTX	54840	siRNA	Experimental		1	n/a	Qiagen, Hilden, Germany
CSMA_QD1	48-3:2	48	3	2	APXL	357	siRNA	Experimental		1	n/a	Qiagen, Hilden, Germany
CSMA_QD1	48-2:3	48	2	3	APXL	357	siRNA	Experimental		1	n/a	Qiagen, Hilden, Germany
CSMA_QD1	46-3:2	46	3	2	AQP1	358	siRNA	Experimental		1	n/a	Qiagen, Hilden, Germany
CSMA_QD1	46-2:3	46	2	3	AQP1	358	siRNA	Experimental		1	n/a	Qiagen, Hilden, Germany
CSMA_QD1	48-4:8	48	4	8	AQP2	359	siRNA	Experimental		1	n/a	Qiagen, Hilden, Germany
CSMA_QD1	48-7:6	48	7	6	AQP2	359	siRNA	Experimental		1	n/a	Qiagen, Hilden, Germany
CSMA_QD1	46-4:8	46	4	8	AQP3	360	siRNA	Experimental		1	n/a	Qiagen, Hilden, Germany
CSMA_QD1	46-7:6	46	7	6	AQP3	360	siRNA	Experimental		1	n/a	Qiagen, Hilden, Germany
CSMA_QD1	48-4:1	48	4	1	AQP4	361	siRNA	Experimental		1	n/a	Qiagen, Hilden, Germany
CSMA_QD1	48-3:1	48	3	1	AQP4	361	siRNA	Experimental		1	n/a	Qiagen, Hilden, Germany
CSMA_QD1	46-4:1	46	4	1	AQP5	362	siRNA	Experimental		1	n/a	Qiagen, Hilden, Germany
CSMA_QD1	46-3:1	46	3	1	AQP5	362	siRNA	Experimental		1	n/a	Qiagen, Hilden, Germany
CSMA_QD1	48-6:7	48	6	7	AQP6	363	siRNA	Experimental		1	n/a	Qiagen, Hilden, Germany
CSMA_QD1	48-1:4	48	1	4	AQP6	363	siRNA	Experimental		1	n/a	Qiagen, Hilden, Germany
CSMA_QD1	46-6:7	46	6	7	AQP7	364	siRNA	Experimental		1	n/a	Qiagen, Hilden, Germany
CSMA_QD1	46-1:4	46	1	4	AQP7	364	siRNA	Experimental		1	n/a	Qiagen, Hilden, Germany
CSMA_QD1	48-5:7	48	5	7	AQP8	343	siRNA	Experimental		1	n/a	Qiagen, Hilden, Germany
CSMA_QD1	48-2:6	48	2	6	AQP8	343	siRNA	Experimental		1	n/a	Qiagen, Hilden, Germany
CSMA_QD1	24-8:4	24	8	4	AQP9	366	siRNA	Experimental		1	n/a	Qiagen, Hilden, Germany
CSMA_QD1	24-3:8	24	3	8	AQP9	366	siRNA	Experimental		1	n/a	Qiagen, Hilden, Germany
CSMA_QD1	22-8:4	22	8	4	AR	367	siRNA	Experimental		1	n/a	Qiagen, Hilden, Germany
CSMA_QD1	22-3:8	22	3	8	AR	367	siRNA	Experimental		1	n/a	Qiagen, Hilden, Germany
CSMA_QD1	36-7:2	36	7	2	ARAF	369	siRNA	Experimental		1	n/a	Qiagen, Hilden, Germany
CSMA_QD1	28-2:8	28	2	8	ARAF	369	siRNA	Experimental		1	n/a	Qiagen, Hilden, Germany
CSMA_QD1	6-7:5	6	7	5	ARD1	8260	siRNA	Experimental		1	n/a	Qiagen, Hilden, Germany
CSMA_QD1	6-5:5	6	5	5	ARD1	8260	siRNA	Experimental		1	n/a	Qiagen, Hilden, Germany
CSMA_QD1	24-8:2	24	8	2	AREG	374	siRNA	Experimental		1	n/a	Qiagen, Hilden, Germany
CSMA_QD1	24-4:4	24	4	4	AREG	374	siRNA	Experimental		1	n/a	Qiagen, Hilden, Germany
CSMA_QD1	24-4:2	24	4	2	ARFIP2	23647	siRNA	Experimental		1	n/a	Qiagen, Hilden, Germany
CSMA_QD1	24-7:1	24	7	1	ARFIP2	23647	siRNA	Experimental		1	n/a	Qiagen, Hilden, Germany
CSMA_QD1	22-8:2	22	8	2	ARG1	383	siRNA	Experimental		1	n/a	Qiagen, Hilden, Germany
CSMA_QD1	22-4:4	22	4	4	ARG1	383	siRNA	Experimental		1	n/a	Qiagen, Hilden, Germany
CSMA_QD1	11-2:4	11	2	4	ARH	26119	siRNA	Experimental		1	n/a	Qiagen, Hilden, Germany
CSMA_QD1	11-8:6	11	8	6	ARH	26119	siRNA	Experimental		1	n/a	Qiagen, Hilden, Germany
CSMA_QD1	32-2:6	32	2	6	ARHGAP17	55114	siRNA	Experimental		1	n/a	Qiagen, Hilden, Germany
CSMA_QD1	32-6:8	32	6	8	ARHGAP17	55114	siRNA	Experimental		1	n/a	Qiagen, Hilden, Germany
CSMA_QD1	35-6:7	35	6	7	ARHGAP26	23092	siRNA	Experimental		1	n/a	Qiagen, Hilden, Germany
CSMA_QD1	27-7:7	27	7	7	ARHGAP26	23092	siRNA	Experimental		1	n/a	Qiagen, Hilden, Germany
CSMA_QD1	33-1:3	33	1	3	ARHGDIA	396	siRNA	Experimental		1	n/a	Qiagen, Hilden, Germany
CSMA_QD1	33-5:2	33	5	2	ARHGDIA	396	siRNA	Experimental		1	n/a	Qiagen, Hilden, Germany
CSMA_QD1	35-5:3	35	5	3	ARHGDIB	397	siRNA	Experimental		1	n/a	Qiagen, Hilden, Germany
CSMA_QD1	35-5:1	35	5	1	ARHGDIB	397	siRNA	Experimental		1	n/a	Qiagen, Hilden, Germany
CSMA_QD1	33-5:3	33	5	3	ARHGDIG	398	siRNA	Experimental		1	n/a	Qiagen, Hilden, Germany
CSMA_QD1	33-5:1	33	5	1	ARHGDIG	398	siRNA	Experimental		1	n/a	Qiagen, Hilden, Germany
CSMA_QD1	14-4:2	14	4	2	ARHGEF10	9639	siRNA	Experimental		1	n/a	Qiagen, Hilden, Germany
CSMA_QD1	18-4:3	18	4	3	ARHGEF10	9639	siRNA	Experimental		1	n/a	Qiagen, Hilden, Germany
CSMA_QD1	7-6:4	7	6	4	ARHGEF11	9826	siRNA	Experimental		1	n/a	Qiagen, Hilden, Germany
CSMA_QD1	7-6:6	7	6	6	ARHGEF11	9826	siRNA	Experimental		1	n/a	Qiagen, Hilden, Germany
CSMA_QD1	5-6:4	5	6	4	ARHGEF17	9828	siRNA	Experimental		1	n/a	Qiagen, Hilden, Germany
CSMA_QD1	5-6:6	5	6	6	ARHGEF17	9828	siRNA	Experimental		1	n/a	Qiagen, Hilden, Germany
CSMA_QD1	41-6:3	41	6	3	ARHGEF2	9181	siRNA	Experimental		1	n/a	Qiagen, Hilden, Germany
CSMA_QD1	41-3:6	41	3	6	ARHGEF2	9181	siRNA	Experimental		1	n/a	Qiagen, Hilden, Germany
CSMA_QD1	30-3:6	30	3	6	ARHGEF4	50649	siRNA	Experimental		1	n/a	Qiagen, Hilden, Germany
CSMA_QD1	30-6:3	30	6	3	ARHGEF4	50649	siRNA	Experimental		1	n/a	Qiagen, Hilden, Germany
CSMA_QD1	36-8:3	36	8	3	ARHGEF5	7984	siRNA	Experimental		1	n/a	Qiagen, Hilden, Germany
CSMA_QD1	32-3:2	32	3	2	ARHGEF5	7984	siRNA	Experimental		1	n/a	Qiagen, Hilden, Germany
CSMA_QD1	2-6:2	2	6	2	ARHGEF6	9459	siRNA	Experimental		1	n/a	Qiagen, Hilden, Germany
CSMA_QD1	6-2:7	6	2	7	ARHGEF6	9459	siRNA	Experimental		1	n/a	Qiagen, Hilden, Germany
CSMA_QD1	48-3:3	48	3	3	ARID1A	8289	siRNA	Experimental		1	n/a	Qiagen, Hilden, Germany
CSMA_QD1	44-2:4	44	2	4	ARID1A	8289	siRNA	Experimental		1	n/a	Qiagen, Hilden, Germany
CSMA_QD1	18-2:8	18	2	8	ARID4A	5926	siRNA	Experimental		1	n/a	Qiagen, Hilden, Germany
CSMA_QD1	18-6:1	18	6	1	ARID4A	5926	siRNA	Experimental		1	n/a	Qiagen, Hilden, Germany
CSMA_QD1	48-5:7	48	5	7	ARIH1	25820	siRNA	Experimental		1	n/a	Qiagen, Hilden, Germany
CSMA_QD1	48-2:6	48	2	6	ARIH1	25820	siRNA	Experimental		1	n/a	Qiagen, Hilden, Germany
CSMA_QD1	26-3:6	26	3	6	ARIH2	10425	siRNA	Experimental		1	n/a	Qiagen, Hilden, Germany
CSMA_QD1	26-3:7	26	3	7	ARIH2	10425	siRNA	Experimental		1	n/a	Qiagen, Hilden, Germany
CSMA_QD1	20-3:4	20	3	4	ARK5	9891	siRNA	Experimental		1	n/a	Qiagen, Hilden, Germany
CSMA_QD1	20-7:3	20	7	3	ARK5	9891	siRNA	Experimental		1	n/a	Qiagen, Hilden, Germany
CSMA_QD1	35-6:3	35	6	3	ARL3	403	siRNA	Experimental		1	n/a	Qiagen, Hilden, Germany
CSMA_QD1	35-3:6	35	3	6	ARL3	403	siRNA	Experimental		1	n/a	Qiagen, Hilden, Germany
CSMA_QD1	34-2:5	34	2	5	ARMET	7873	siRNA	Experimental		1	n/a	Qiagen, Hilden, Germany
CSMA_QD1	30-7:7	30	7	7	ARMET	7873	siRNA	Experimental		1	n/a	Qiagen, Hilden, Germany
CSMA_QD1	33-6:3	33	6	3	ARNT	405	siRNA	Experimental		1	n/a	Qiagen, Hilden, Germany
CSMA_QD1	33-3:6	33	3	6	ARNT	405	siRNA	Experimental		1	n/a	Qiagen, Hilden, Germany
CSMA_QD1	1-6:3	1	6	3	ARNT2	9915	siRNA	Experimental		1	n/a	Qiagen, Hilden, Germany
CSMA_QD1	5-3:1	5	3	1	ARNT2	9915	siRNA	Experimental		1	n/a	Qiagen, Hilden, Germany
CSMA_QD1	35-6:5	35	6	5	ARNTL	406	siRNA	Experimental		1	n/a	Qiagen, Hilden, Germany
CSMA_QD1	35-7:2	35	7	2	ARNTL	406	siRNA	Experimental		1	n/a	Qiagen, Hilden, Germany
CSMA_QD1	14-6:2	14	6	2	ARNTL2	56938	siRNA	Experimental		1	n/a	Qiagen, Hilden, Germany
CSMA_QD1	18-2:7	18	2	7	ARNTL2	56938	siRNA	Experimental		1	n/a	Qiagen, Hilden, Germany
CSMA_QD1	40-1:2	40	1	2	ARPP-19	10776	siRNA	Experimental		1	n/a	Qiagen, Hilden, Germany
CSMA_QD1	40-5:5	40	5	5	ARPP-19	10776	siRNA	Experimental		1	n/a	Qiagen, Hilden, Germany
CSMA_QD1	33-7:2	33	7	2	ARR3	407	siRNA	Experimental		1	n/a	Qiagen, Hilden, Germany
CSMA_QD1	33-6:5	33	6	5	ARR3	407	siRNA	Experimental		1	n/a	Qiagen, Hilden, Germany
CSMA_QD1	11-7:5	11	7	5	ARRB1	408	siRNA	Experimental		1	n/a	Qiagen, Hilden, Germany
CSMA_QD1	11-5:5	11	5	5	ARRB1	408	siRNA	Experimental		1	n/a	Qiagen, Hilden, Germany
CSMA_QD1	9-7:5	9	7	5	ARRB2	409	siRNA	Experimental		1	n/a	Qiagen, Hilden, Germany
CSMA_QD1	9-5:5	9	5	5	ARRB2	409	siRNA	Experimental		1	n/a	Qiagen, Hilden, Germany
CSMA_QD1	11-2:2	11	2	2	ARSA	410	siRNA	Experimental		1	n/a	Qiagen, Hilden, Germany
CSMA_QD1	11-7:4	11	7	4	ARSA	410	siRNA	Experimental		1	n/a	Qiagen, Hilden, Germany
CSMA_QD1	9-2:2	9	2	2	ARSB	411	siRNA	Experimental		1	n/a	Qiagen, Hilden, Germany
CSMA_QD1	9-7:4	9	7	4	ARSB	411	siRNA	Experimental		1	n/a	Qiagen, Hilden, Germany
CSMA_QD1	9-3:5	9	3	5	ARSD	414	siRNA	Experimental		1	n/a	Qiagen, Hilden, Germany
CSMA_QD1	9-7:8	9	7	8	ARSD	414	siRNA	Experimental		1	n/a	Qiagen, Hilden, Germany
CSMA_QD1	11-1:7	11	1	7	ARSE	415	siRNA	Experimental		1	n/a	Qiagen, Hilden, Germany
CSMA_QD1	11-2:1	11	2	1	ARSE	415	siRNA	Experimental		1	n/a	Qiagen, Hilden, Germany
CSMA_QD1	9-1:7	9	1	7	ARSF	416	siRNA	Experimental		1	n/a	Qiagen, Hilden, Germany
CSMA_QD1	9-2:1	9	2	1	ARSF	416	siRNA	Experimental		1	n/a	Qiagen, Hilden, Germany
CSMA_QD1	41-6:7	41	6	7	ARTN	9048	siRNA	Experimental		1	n/a	Qiagen, Hilden, Germany
CSMA_QD1	45-4:7	45	4	7	ARTN	9048	siRNA	Experimental		1	n/a	Qiagen, Hilden, Germany
CSMA_QD1	5-7:2	5	7	2	ARTS-1	51752	siRNA	Experimental		1	n/a	Qiagen, Hilden, Germany
CSMA_QD1	5-6:5	5	6	5	ARTS-1	51752	siRNA	Experimental		1	n/a	Qiagen, Hilden, Germany
CSMA_QD1	7-8:7	7	8	7	AS3MT	57412	siRNA	Experimental		1	n/a	Qiagen, Hilden, Germany
CSMA_QD1	3-1:7	3	1	7	AS3MT	57412	siRNA	Experimental		1	n/a	Qiagen, Hilden, Germany
CSMA_QD1	35-7:5	35	7	5	ASAH1	427	siRNA	Experimental		1	n/a	Qiagen, Hilden, Germany
CSMA_QD1	35-5:5	35	5	5	ASAH1	427	siRNA	Experimental		1	n/a	Qiagen, Hilden, Germany
CSMA_QD1	9-6:8	9	6	8	ASB1	51665	siRNA	Experimental		1	n/a	Qiagen, Hilden, Germany
CSMA_QD1	5-1:1	5	1	1	ASB1	51665	siRNA	Experimental		1	n/a	Qiagen, Hilden, Germany
CSMA_QD1	40-7:8	40	7	8	ASB13	79754	siRNA	Experimental		1	n/a	Qiagen, Hilden, Germany
CSMA_QD1	40-2:7	40	2	7	ASB13	79754	siRNA	Experimental		1	n/a	Qiagen, Hilden, Germany
CSMA_QD1	35-1:8	35	1	8	ASB2	51676	siRNA	Experimental		1	n/a	Qiagen, Hilden, Germany
CSMA_QD1	31-3:4	31	3	4	ASB2	51676	siRNA	Experimental		1	n/a	Qiagen, Hilden, Germany
CSMA_QD1	46-2:7	46	2	7	ASB3	51130	siRNA	Experimental		1	n/a	Qiagen, Hilden, Germany
CSMA_QD1	42-6:2	42	6	2	ASB3	51130	siRNA	Experimental		1	n/a	Qiagen, Hilden, Germany
CSMA_QD1	35-6:1	35	6	1	ASB4	51666	siRNA	Experimental		1	n/a	Qiagen, Hilden, Germany
CSMA_QD1	31-8:4	31	8	4	ASB4	51666	siRNA	Experimental		1	n/a	Qiagen, Hilden, Germany
CSMA_QD1	37-2:5	37	2	5	ASCC2	84164	siRNA	Experimental		1	n/a	Qiagen, Hilden, Germany
CSMA_QD1	37-7:4	37	7	4	ASCC2	84164	siRNA	Experimental		1	n/a	Qiagen, Hilden, Germany
CSMA_QD1	33-7:5	33	7	5	ASCL1	429	siRNA	Experimental		1	n/a	Qiagen, Hilden, Germany
CSMA_QD1	33-5:5	33	5	5	ASCL1	429	siRNA	Experimental		1	n/a	Qiagen, Hilden, Germany
CSMA_QD1	35-2:2	35	2	2	ASCL2	430	siRNA	Experimental		1	n/a	Qiagen, Hilden, Germany
CSMA_QD1	35-7:4	35	7	4	ASCL2	430	siRNA	Experimental		1	n/a	Qiagen, Hilden, Germany
CSMA_QD1	33-2:2	33	2	2	ASGR1	432	siRNA	Experimental		1	n/a	Qiagen, Hilden, Germany
CSMA_QD1	33-7:4	33	7	4	ASGR1	432	siRNA	Experimental		1	n/a	Qiagen, Hilden, Germany
CSMA_QD1	35-7:8	35	7	8	ASGR2	433	siRNA	Experimental		1	n/a	Qiagen, Hilden, Germany
CSMA_QD1	35-3:5	35	3	5	ASGR2	433	siRNA	Experimental		1	n/a	Qiagen, Hilden, Germany
CSMA_QD1	42-2:6	42	2	6	ASH1L	55870	siRNA	Experimental		1	n/a	Qiagen, Hilden, Germany
CSMA_QD1	42-6:8	42	6	8	ASH1L	55870	siRNA	Experimental		1	n/a	Qiagen, Hilden, Germany
CSMA_QD1	21-6:8	21	6	8	ASH2L	9070	siRNA	Experimental		1	n/a	Qiagen, Hilden, Germany
CSMA_QD1	17-1:1	17	1	1	ASH2L	9070	siRNA	Experimental		1	n/a	Qiagen, Hilden, Germany
CSMA_QD1	20-1:2	20	1	2	ASK	10926	siRNA	Experimental		1	n/a	Qiagen, Hilden, Germany
CSMA_QD1	20-5:7	20	5	7	ASK	10926	siRNA	Experimental		1	n/a	Qiagen, Hilden, Germany
CSMA_QD1	33-3:5	33	3	5	ASMT	438	siRNA	Experimental		1	n/a	Qiagen, Hilden, Germany
CSMA_QD1	33-7:8	33	7	8	ASMT	438	siRNA	Experimental		1	n/a	Qiagen, Hilden, Germany
CSMA_QD1	35-1:7	35	1	7	ASNS	440	siRNA	Experimental		1	n/a	Qiagen, Hilden, Germany
CSMA_QD1	35-2:1	35	2	1	ASNS	440	siRNA	Experimental		1	n/a	Qiagen, Hilden, Germany
CSMA_QD1	33-1:7	33	1	7	ASPA	443	siRNA	Experimental		1	n/a	Qiagen, Hilden, Germany
CSMA_QD1	33-2:1	33	2	1	ASPA	443	siRNA	Experimental		1	n/a	Qiagen, Hilden, Germany
CSMA_QD1	11-2:4	11	2	4	ASPH	444	siRNA	Experimental		1	n/a	Qiagen, Hilden, Germany
CSMA_QD1	11-8:6	11	8	6	ASPH	444	siRNA	Experimental		1	n/a	Qiagen, Hilden, Germany
CSMA_QD1	9-2:4	9	2	4	ASS	445	siRNA	Experimental		1	n/a	Qiagen, Hilden, Germany
CSMA_QD1	9-8:6	9	8	6	ASS	445	siRNA	Experimental		1	n/a	Qiagen, Hilden, Germany
CSMA_QD1	21-3:4	21	3	4	ATAD2	29028	siRNA	Experimental		1	n/a	Qiagen, Hilden, Germany
CSMA_QD1	21-8:5	21	8	5	ATAD2	29028	siRNA	Experimental		1	n/a	Qiagen, Hilden, Germany
CSMA_QD1	9-4:2	9	4	2	ATF1	466	siRNA	Experimental		1	n/a	Qiagen, Hilden, Germany
CSMA_QD1	9-7:1	9	7	1	ATF1	466	siRNA	Experimental		1	n/a	Qiagen, Hilden, Germany
CSMA_QD1	31-5:1	31	5	1	ATF2	1386	siRNA	Experimental		1	n/a	Qiagen, Hilden, Germany
CSMA_QD1	31-5:3	31	5	3	ATF2	1386	siRNA	Experimental		1	n/a	Qiagen, Hilden, Germany
CSMA_QD1	34-7:2	34	7	2	ATM	472	siRNA	Experimental		1	n/a	Qiagen, Hilden, Germany
CSMA_QD1	26-2:8	26	2	8	ATM	472	siRNA	Experimental		1	n/a	Qiagen, Hilden, Germany
CSMA_QD1	11-5:6	11	5	6	ATOH1	474	siRNA	Experimental		1	n/a	Qiagen, Hilden, Germany
CSMA_QD1	11-5:4	11	5	4	ATOH1	474	siRNA	Experimental		1	n/a	Qiagen, Hilden, Germany
CSMA_QD1	35-2:4	35	2	4	ATP12A	479	siRNA	Experimental		1	n/a	Qiagen, Hilden, Germany
CSMA_QD1	35-8:6	35	8	6	ATP12A	479	siRNA	Experimental		1	n/a	Qiagen, Hilden, Germany
CSMA_QD1	13-7:3	13	7	3	ATP13A4	84239	siRNA	Experimental		1	n/a	Qiagen, Hilden, Germany
CSMA_QD1	13-4:7	13	4	7	ATP13A4	84239	siRNA	Experimental		1	n/a	Qiagen, Hilden, Germany
CSMA_QD1	9-5:6	9	5	6	ATP1A1	476	siRNA	Experimental		1	n/a	Qiagen, Hilden, Germany
CSMA_QD1	9-5:4	9	5	4	ATP1A1	476	siRNA	Experimental		1	n/a	Qiagen, Hilden, Germany
CSMA_QD1	11-7:3	11	7	3	ATP1A2	477	siRNA	Experimental		1	n/a	Qiagen, Hilden, Germany
CSMA_QD1	11-1:6	11	1	6	ATP1A2	477	siRNA	Experimental		1	n/a	Qiagen, Hilden, Germany
CSMA_QD1	9-1:6	9	1	6	ATP1A3	478	siRNA	Experimental		1	n/a	Qiagen, Hilden, Germany
CSMA_QD1	9-7:3	9	7	3	ATP1A3	478	siRNA	Experimental		1	n/a	Qiagen, Hilden, Germany
CSMA_QD1	33-2:4	33	2	4	ATP1A4	480	siRNA	Experimental		1	n/a	Qiagen, Hilden, Germany
CSMA_QD1	33-8:6	33	8	6	ATP1A4	480	siRNA	Experimental		1	n/a	Qiagen, Hilden, Germany
CSMA_QD1	33-4:2	33	4	2	ATP2A1	487	siRNA	Experimental		1	n/a	Qiagen, Hilden, Germany
CSMA_QD1	33-7:1	33	7	1	ATP2A1	487	siRNA	Experimental		1	n/a	Qiagen, Hilden, Germany
CSMA_QD1	35-5:6	35	5	6	ATP2A2	488	siRNA	Experimental		1	n/a	Qiagen, Hilden, Germany
CSMA_QD1	35-5:4	35	5	4	ATP2A2	488	siRNA	Experimental		1	n/a	Qiagen, Hilden, Germany
CSMA_QD1	33-5:6	33	5	6	ATP2A3	489	siRNA	Experimental		1	n/a	Qiagen, Hilden, Germany
CSMA_QD1	33-5:4	33	5	4	ATP2A3	489	siRNA	Experimental		1	n/a	Qiagen, Hilden, Germany
CSMA_QD1	35-1:6	35	1	6	ATP2B1	490	siRNA	Experimental		1	n/a	Qiagen, Hilden, Germany
CSMA_QD1	35-7:3	35	7	3	ATP2B1	490	siRNA	Experimental		1	n/a	Qiagen, Hilden, Germany
CSMA_QD1	33-1:6	33	1	6	ATP2B2	491	siRNA	Experimental		1	n/a	Qiagen, Hilden, Germany
CSMA_QD1	33-7:3	33	7	3	ATP2B2	491	siRNA	Experimental		1	n/a	Qiagen, Hilden, Germany
CSMA_QD1	11-1:5	11	1	5	ATP2B3	492	siRNA	Experimental		1	n/a	Qiagen, Hilden, Germany
CSMA_QD1	11-2:8	11	2	8	ATP2B3	492	siRNA	Experimental		1	n/a	Qiagen, Hilden, Germany
CSMA_QD1	9-1:5	9	1	5	ATP2B4	493	siRNA	Experimental		1	n/a	Qiagen, Hilden, Germany
CSMA_QD1	9-2:8	9	2	8	ATP2B4	493	siRNA	Experimental		1	n/a	Qiagen, Hilden, Germany
CSMA_QD1	45-1:3	45	1	3	ATP2C1	27032	siRNA	Experimental		1	n/a	Qiagen, Hilden, Germany
CSMA_QD1	45-5:2	45	5	2	ATP2C1	27032	siRNA	Experimental		1	n/a	Qiagen, Hilden, Germany
CSMA_QD1	11-7:7	11	7	7	ATP4A	495	siRNA	Experimental		1	n/a	Qiagen, Hilden, Germany
CSMA_QD1	11-4:6	11	4	6	ATP4A	495	siRNA	Experimental		1	n/a	Qiagen, Hilden, Germany
CSMA_QD1	11-6:2	11	6	2	ATP4B	496	siRNA	Experimental		1	n/a	Qiagen, Hilden, Germany
CSMA_QD1	9-7:7	9	7	7	ATP4B	496	siRNA	Experimental		1	n/a	Qiagen, Hilden, Germany
CSMA_QD1	11-6:4	11	6	4	ATP4B	496	siRNA	Experimental		1	n/a	Qiagen, Hilden, Germany
CSMA_QD1	9-4:6	9	4	6	ATP4B	496	siRNA	Experimental		1	n/a	Qiagen, Hilden, Germany
CSMA_QD1	9-6:2	9	6	2	ATP5A1	498	siRNA	Experimental		1	n/a	Qiagen, Hilden, Germany
CSMA_QD1	9-6:4	9	6	4	ATP5A1	498	siRNA	Experimental		1	n/a	Qiagen, Hilden, Germany
CSMA_QD1	9-5:7	9	5	7	ATP5B	506	siRNA	Experimental		1	n/a	Qiagen, Hilden, Germany
CSMA_QD1	9-2:6	9	2	6	ATP5B	506	siRNA	Experimental		1	n/a	Qiagen, Hilden, Germany
CSMA_QD1	39-7:2	39	7	2	ATP6AP2	10159	siRNA	Experimental		1	n/a	Qiagen, Hilden, Germany
CSMA_QD1	43-1:4	43	1	4	ATP6AP2	10159	siRNA	Experimental		1	n/a	Qiagen, Hilden, Germany
CSMA_QD1	35-1:5	35	1	5	ATP6V1A	523	siRNA	Experimental		1	n/a	Qiagen, Hilden, Germany
CSMA_QD1	35-2:8	35	2	8	ATP6V1A	523	siRNA	Experimental		1	n/a	Qiagen, Hilden, Germany
CSMA_QD1	33-1:5	33	1	5	ATP6V1B1	525	siRNA	Experimental		1	n/a	Qiagen, Hilden, Germany
CSMA_QD1	33-2:8	33	2	8	ATP6V1B1	525	siRNA	Experimental		1	n/a	Qiagen, Hilden, Germany
CSMA_QD1	35-7:7	35	7	7	ATP6V1B2	526	siRNA	Experimental		1	n/a	Qiagen, Hilden, Germany
CSMA_QD1	35-4:6	35	4	6	ATP6V1B2	526	siRNA	Experimental		1	n/a	Qiagen, Hilden, Germany
CSMA_QD1	33-7:7	33	7	7	ATP6V1C1	528	siRNA	Experimental		1	n/a	Qiagen, Hilden, Germany
CSMA_QD1	33-4:6	33	4	6	ATP6V1C1	528	siRNA	Experimental		1	n/a	Qiagen, Hilden, Germany
CSMA_QD1	35-6:2	35	6	2	ATP7A	538	siRNA	Experimental		1	n/a	Qiagen, Hilden, Germany
CSMA_QD1	35-6:4	35	6	4	ATP7A	538	siRNA	Experimental		1	n/a	Qiagen, Hilden, Germany
CSMA_QD1	33-6:2	33	6	2	ATP7B	540	siRNA	Experimental		1	n/a	Qiagen, Hilden, Germany
CSMA_QD1	33-6:4	33	6	4	ATP7B	540	siRNA	Experimental		1	n/a	Qiagen, Hilden, Germany
CSMA_QD1	19-2:6	19	2	6	ATP9A	10079	siRNA	Experimental		1	n/a	Qiagen, Hilden, Germany
CSMA_QD1	19-6:8	19	6	8	ATP9A	10079	siRNA	Experimental		1	n/a	Qiagen, Hilden, Germany
CSMA_QD1	36-7:8	36	7	8	ATR	545	siRNA	Experimental		1	n/a	Qiagen, Hilden, Germany
CSMA_QD1	28-3:7	28	3	7	ATR	545	siRNA	Experimental		1	n/a	Qiagen, Hilden, Germany
CSMA_QD1	22-8:1	22	8	1	ATRN	8455	siRNA	Experimental		1	n/a	Qiagen, Hilden, Germany
CSMA_QD1	18-4:8	18	4	8	ATRN	8455	siRNA	Experimental		1	n/a	Qiagen, Hilden, Germany
CSMA_QD1	9-2:1	9	2	1	ATRNL1	26033	siRNA	Experimental		1	n/a	Qiagen, Hilden, Germany
CSMA_QD1	9-1:7	9	1	7	ATRNL1	26033	siRNA	Experimental		1	n/a	Qiagen, Hilden, Germany
CSMA_QD1	35-2:6	35	2	6	ATRX	546	siRNA	Experimental		1	n/a	Qiagen, Hilden, Germany
CSMA_QD1	35-5:7	35	5	7	ATRX	546	siRNA	Experimental		1	n/a	Qiagen, Hilden, Germany
CSMA_QD1	23-2:2	23	2	2	ATXN3	4287	siRNA	Experimental		1	n/a	Qiagen, Hilden, Germany
CSMA_QD1	23-7:4	23	7	4	ATXN3	4287	siRNA	Experimental		1	n/a	Qiagen, Hilden, Germany
CSMA_QD1	11-3:2	11	3	2	AUP1	550	siRNA	Experimental		1	n/a	Qiagen, Hilden, Germany
CSMA_QD1	11-2:3	11	2	3	AUP1	550	siRNA	Experimental		1	n/a	Qiagen, Hilden, Germany
CSMA_QD1	38-3:1	38	3	1	AURKB	9212	siRNA	Experimental		1	n/a	Qiagen, Hilden, Germany
CSMA_QD1	46-6:3	46	6	3	AURKB	9212	siRNA	Experimental		1	n/a	Qiagen, Hilden, Germany
CSMA_QD1	36-6:7	36	6	7	AURKC	6795	siRNA	Experimental		1	n/a	Qiagen, Hilden, Germany
CSMA_QD1	28-7:7	28	7	7	AURKC	6795	siRNA	Experimental		1	n/a	Qiagen, Hilden, Germany
CSMA_QD1	9-3:2	9	3	2	AVP	551	siRNA	Experimental		1	n/a	Qiagen, Hilden, Germany
CSMA_QD1	9-2:3	9	2	3	AVP	551	siRNA	Experimental		1	n/a	Qiagen, Hilden, Germany
CSMA_QD1	26-3:8	26	3	8	AVPR1A	552	siRNA	Experimental		1	n/a	Qiagen, Hilden, Germany
CSMA_QD1	34-8:4	34	8	4	AVPR1A	552	siRNA	Experimental		1	n/a	Qiagen, Hilden, Germany
CSMA_QD1	36-1:3	36	1	3	AVPR1B	553	siRNA	Experimental		1	n/a	Qiagen, Hilden, Germany
CSMA_QD1	28-6:1	28	6	1	AVPR1B	553	siRNA	Experimental		1	n/a	Qiagen, Hilden, Germany
CSMA_QD1	26-6:1	26	6	1	AVPR2	554	siRNA	Experimental		1	n/a	Qiagen, Hilden, Germany
CSMA_QD1	34-1:3	34	1	3	AVPR2	554	siRNA	Experimental		1	n/a	Qiagen, Hilden, Germany
CSMA_QD1	48-3:7	48	3	7	AXIN1	8312	siRNA	Experimental		1	n/a	Qiagen, Hilden, Germany
CSMA_QD1	44-5:6	44	5	6	AXIN1	8312	siRNA	Experimental		1	n/a	Qiagen, Hilden, Germany
CSMA_QD1	46-3:7	46	3	7	AXIN2	8313	siRNA	Experimental		1	n/a	Qiagen, Hilden, Germany
CSMA_QD1	42-5:6	42	5	6	AXIN2	8313	siRNA	Experimental		1	n/a	Qiagen, Hilden, Germany
CSMA_QD1	34-7:8	34	7	8	AXL	558	siRNA	Experimental		1	n/a	Qiagen, Hilden, Germany
CSMA_QD1	26-3:7	26	3	7	AXL	558	siRNA	Experimental		1	n/a	Qiagen, Hilden, Germany
CSMA_QD1	11-4:8	11	4	8	AZU1	566	siRNA	Experimental		1	n/a	Qiagen, Hilden, Germany
CSMA_QD1	11-7:6	11	7	6	AZU1	566	siRNA	Experimental		1	n/a	Qiagen, Hilden, Germany
CSMA_QD1	9-4:8	9	4	8	B2M	567	siRNA	Experimental		1	n/a	Qiagen, Hilden, Germany
CSMA_QD1	9-7:6	9	7	6	B2M	567	siRNA	Experimental		1	n/a	Qiagen, Hilden, Germany
CSMA_QD1	13-5:7	13	5	7	B4GALT1	2683	siRNA	Experimental		1	n/a	Qiagen, Hilden, Germany
CSMA_QD1	17-5:8	17	5	8	B4GALT1	2683	siRNA	Experimental		1	n/a	Qiagen, Hilden, Germany
CSMA_QD1	27-6:5	27	6	5	B7H3	80381	siRNA	Experimental		1	n/a	Qiagen, Hilden, Germany
CSMA_QD1	27-8:8	27	8	8	B7H3	80381	siRNA	Experimental		1	n/a	Qiagen, Hilden, Germany
CSMA_QD1	46-7:5	46	7	5	BACE1	23621	siRNA	Experimental		1	n/a	Qiagen, Hilden, Germany
CSMA_QD1	46-5:5	46	5	5	BACE1	23621	siRNA	Experimental		1	n/a	Qiagen, Hilden, Germany
CSMA_QD1	24-4:8	24	4	8	BACE2	25825	siRNA	Experimental		1	n/a	Qiagen, Hilden, Germany
CSMA_QD1	24-7:6	24	7	6	BACE2	25825	siRNA	Experimental		1	n/a	Qiagen, Hilden, Germany
CSMA_QD1	15-1:6	15	1	6	BACH2	60468	siRNA	Experimental		1	n/a	Qiagen, Hilden, Germany
CSMA_QD1	19-8:8	19	8	8	BACH2	60468	siRNA	Experimental		1	n/a	Qiagen, Hilden, Germany
CSMA_QD1	11-4:1	11	4	1	BAD	572	siRNA	Experimental		1	n/a	Qiagen, Hilden, Germany
CSMA_QD1	11-3:1	11	3	1	BAD	572	siRNA	Experimental		1	n/a	Qiagen, Hilden, Germany
CSMA_QD1	9-4:1	9	4	1	BAG1	573	siRNA	Experimental		1	n/a	Qiagen, Hilden, Germany
CSMA_QD1	9-3:1	9	3	1	BAG1	573	siRNA	Experimental		1	n/a	Qiagen, Hilden, Germany
CSMA_QD1	42-6:4	42	6	4	BAG2	9532	siRNA	Experimental		1	n/a	Qiagen, Hilden, Germany
CSMA_QD1	42-6:6	42	6	6	BAG2	9532	siRNA	Experimental		1	n/a	Qiagen, Hilden, Germany
CSMA_QD1	44-6:4	44	6	4	BAG3	9531	siRNA	Experimental		1	n/a	Qiagen, Hilden, Germany
CSMA_QD1	44-6:6	44	6	6	BAG3	9531	siRNA	Experimental		1	n/a	Qiagen, Hilden, Germany
CSMA_QD1	42-4:6	42	4	6	BAG4	9530	siRNA	Experimental		1	n/a	Qiagen, Hilden, Germany
CSMA_QD1	42-1:8	42	1	8	BAG4	9530	siRNA	Experimental		1	n/a	Qiagen, Hilden, Germany
CSMA_QD1	44-4:6	44	4	6	BAG5	9529	siRNA	Experimental		1	n/a	Qiagen, Hilden, Germany
CSMA_QD1	44-1:8	44	1	8	BAG5	9529	siRNA	Experimental		1	n/a	Qiagen, Hilden, Germany
CSMA_QD1	36-7:5	36	7	5	BAI1	575	siRNA	Experimental		1	n/a	Qiagen, Hilden, Germany
CSMA_QD1	28-1:6	28	1	6	BAI1	575	siRNA	Experimental		1	n/a	Qiagen, Hilden, Germany
CSMA_QD1	34-7:5	34	7	5	BAI2	576	siRNA	Experimental		1	n/a	Qiagen, Hilden, Germany
CSMA_QD1	26-1:6	26	1	6	BAI2	576	siRNA	Experimental		1	n/a	Qiagen, Hilden, Germany
CSMA_QD1	36-1:5	36	1	5	BAI3	577	siRNA	Experimental		1	n/a	Qiagen, Hilden, Germany
CSMA_QD1	28-7:4	28	7	4	BAI3	577	siRNA	Experimental		1	n/a	Qiagen, Hilden, Germany
CSMA_QD1	2-2:1	2	2	1	BAIAP2	10458	siRNA	Experimental		1	n/a	Qiagen, Hilden, Germany
CSMA_QD1	2-5:8	2	5	8	BAIAP2	10458	siRNA	Experimental		1	n/a	Qiagen, Hilden, Germany
CSMA_QD1	47-2:7	47	2	7	BAIAP3	8938	siRNA	Experimental		1	n/a	Qiagen, Hilden, Germany
CSMA_QD1	43-6:2	43	6	2	BAIAP3	8938	siRNA	Experimental		1	n/a	Qiagen, Hilden, Germany
CSMA_QD1	11-6:7	11	6	7	BAK1	578	siRNA	Experimental		1	n/a	Qiagen, Hilden, Germany
CSMA_QD1	11-1:4	11	1	4	BAK1	578	siRNA	Experimental		1	n/a	Qiagen, Hilden, Germany
CSMA_QD1	48-8:8	48	8	8	BAP1	8314	siRNA	Experimental		1	n/a	Qiagen, Hilden, Germany
CSMA_QD1	44-1:6	44	1	6	BAP1	8314	siRNA	Experimental		1	n/a	Qiagen, Hilden, Germany
CSMA_QD1	9-6:7	9	6	7	BARD1	580	siRNA	Experimental		1	n/a	Qiagen, Hilden, Germany
CSMA_QD1	9-1:4	9	1	4	BARD1	580	siRNA	Experimental		1	n/a	Qiagen, Hilden, Germany
CSMA_QD1	12-8:1	12	8	1	BAT3	7917	siRNA	Experimental		1	n/a	Qiagen, Hilden, Germany
CSMA_QD1	8-4:8	8	4	8	BAT3	7917	siRNA	Experimental		1	n/a	Qiagen, Hilden, Germany
CSMA_QD1	27-3:1	27	3	1	BAT8	10919	siRNA	Experimental		1	n/a	Qiagen, Hilden, Germany
CSMA_QD1	27-4:1	27	4	1	BAT8	10919	siRNA	Experimental		1	n/a	Qiagen, Hilden, Germany
CSMA_QD1	35-2:3	35	2	3	BAX	581	siRNA	Experimental		1	n/a	Qiagen, Hilden, Germany
CSMA_QD1	35-3:2	35	3	2	BAX	581	siRNA	Experimental		1	n/a	Qiagen, Hilden, Germany
CSMA_QD1	25-5:4	25	5	4	BAZ1A	11177	siRNA	Experimental		1	n/a	Qiagen, Hilden, Germany
CSMA_QD1	25-4:5	25	4	5	BAZ1A	11177	siRNA	Experimental		1	n/a	Qiagen, Hilden, Germany
CSMA_QD1	47-4:5	47	4	5	BAZ1B	9031	siRNA	Experimental		1	n/a	Qiagen, Hilden, Germany
CSMA_QD1	43-4:1	43	4	1	BAZ1B	9031	siRNA	Experimental		1	n/a	Qiagen, Hilden, Germany
CSMA_QD1	27-4:5	27	4	5	BAZ2A	11176	siRNA	Experimental		1	n/a	Qiagen, Hilden, Germany
CSMA_QD1	27-5:4	27	5	4	BAZ2A	11176	siRNA	Experimental		1	n/a	Qiagen, Hilden, Germany
CSMA_QD1	34-4:5	34	4	5	BAZ2B	29994	siRNA	Experimental		1	n/a	Qiagen, Hilden, Germany
CSMA_QD1	30-4:1	30	4	1	BAZ2B	29994	siRNA	Experimental		1	n/a	Qiagen, Hilden, Germany
CSMA_QD1	47-2:2	47	2	2	BBC3	27113	siRNA	Experimental		1	n/a	Qiagen, Hilden, Germany
CSMA_QD1	47-7:4	47	7	4	BBC3	27113	siRNA	Experimental		1	n/a	Qiagen, Hilden, Germany
CSMA_QD1	13-3:7	13	3	7	BBP	83941	siRNA	Experimental		1	n/a	Qiagen, Hilden, Germany
CSMA_QD1	13-3:6	13	3	6	BBP	83941	siRNA	Experimental		1	n/a	Qiagen, Hilden, Germany
CSMA_QD1	33-3:2	33	3	2	BBS2	583	siRNA	Experimental		1	n/a	Qiagen, Hilden, Germany
CSMA_QD1	33-2:3	33	2	3	BBS2	583	siRNA	Experimental		1	n/a	Qiagen, Hilden, Germany
CSMA_QD1	38-5:3	38	5	3	BCAP29	55973	siRNA	Experimental		1	n/a	Qiagen, Hilden, Germany
CSMA_QD1	42-7:6	42	7	6	BCAP29	55973	siRNA	Experimental		1	n/a	Qiagen, Hilden, Germany
CSMA_QD1	15-6:3	15	6	3	BCAP31	10134	siRNA	Experimental		1	n/a	Qiagen, Hilden, Germany
CSMA_QD1	19-3:1	19	3	1	BCAP31	10134	siRNA	Experimental		1	n/a	Qiagen, Hilden, Germany
CSMA_QD1	14-7:2	14	7	2	BCAR1	9564	siRNA	Experimental		1	n/a	Qiagen, Hilden, Germany
CSMA_QD1	18-1:4	18	1	4	BCAR1	9564	siRNA	Experimental		1	n/a	Qiagen, Hilden, Germany
CSMA_QD1	48-1:2	48	1	2	BCAR3	8412	siRNA	Experimental		1	n/a	Qiagen, Hilden, Germany
CSMA_QD1	44-1:5	44	1	5	BCAR3	8412	siRNA	Experimental		1	n/a	Qiagen, Hilden, Germany
CSMA_QD1	35-4:8	35	4	8	BCAT1	586	siRNA	Experimental		1	n/a	Qiagen, Hilden, Germany
CSMA_QD1	35-7:6	35	7	6	BCAT1	586	siRNA	Experimental		1	n/a	Qiagen, Hilden, Germany
CSMA_QD1	33-4:8	33	4	8	BCAT2	587	siRNA	Experimental		1	n/a	Qiagen, Hilden, Germany
CSMA_QD1	33-7:6	33	7	6	BCAT2	587	siRNA	Experimental		1	n/a	Qiagen, Hilden, Germany
CSMA_QD1	16-2:4	16	2	4	BCCIP	56647	siRNA	Experimental		1	n/a	Qiagen, Hilden, Germany
CSMA_QD1	20-3:3	20	3	3	BCCIP	56647	siRNA	Experimental		1	n/a	Qiagen, Hilden, Germany
CSMA_QD1	35-3:1	35	3	1	BCHE	590	siRNA	Experimental		1	n/a	Qiagen, Hilden, Germany
CSMA_QD1	35-4:1	35	4	1	BCHE	590	siRNA	Experimental		1	n/a	Qiagen, Hilden, Germany
CSMA_QD1	33-4:1	33	4	1	BCKDHA	593	siRNA	Experimental		1	n/a	Qiagen, Hilden, Germany
CSMA_QD1	33-3:1	33	3	1	BCKDHA	593	siRNA	Experimental		1	n/a	Qiagen, Hilden, Germany
CSMA_QD1	18-2:8	18	2	8	BCKDK	10295	siRNA	Experimental		1	n/a	Qiagen, Hilden, Germany
CSMA_QD1	18-7:2	18	7	2	BCKDK	10295	siRNA	Experimental		1	n/a	Qiagen, Hilden, Germany
CSMA_QD1	21-2:7	21	2	7	BCL10	8915	siRNA	Experimental		1	n/a	Qiagen, Hilden, Germany
CSMA_QD1	17-6:2	17	6	2	BCL10	8915	siRNA	Experimental		1	n/a	Qiagen, Hilden, Germany
CSMA_QD1	28-7:3	28	7	3	BCL11B	64919	siRNA	Experimental		1	n/a	Qiagen, Hilden, Germany
CSMA_QD1	28-4:7	28	4	7	BCL11B	64919	siRNA	Experimental		1	n/a	Qiagen, Hilden, Germany
CSMA_QD1	33-6:7	33	6	7	BCL2	596	siRNA	Experimental		1	n/a	Qiagen, Hilden, Germany
CSMA_QD1	33-1:4	33	1	4	BCL2	596	siRNA	Experimental		1	n/a	Qiagen, Hilden, Germany
CSMA_QD1	11-8:4	11	8	4	BCL2A1	597	siRNA	Experimental		1	n/a	Qiagen, Hilden, Germany
CSMA_QD1	11-3:8	11	3	8	BCL2A1	597	siRNA	Experimental		1	n/a	Qiagen, Hilden, Germany
CSMA_QD1	9-8:4	9	8	4	BCL2L1	598	siRNA	Experimental		1	n/a	Qiagen, Hilden, Germany
CSMA_QD1	9-3:8	9	3	8	BCL2L1	598	siRNA	Experimental		1	n/a	Qiagen, Hilden, Germany
CSMA_QD1	7-1:2	7	1	2	BCL2L10	10017	siRNA	Experimental		1	n/a	Qiagen, Hilden, Germany
CSMA_QD1	3-1:5	3	1	5	BCL2L10	10017	siRNA	Experimental		1	n/a	Qiagen, Hilden, Germany
CSMA_QD1	1-1:5	1	1	5	BCL2L11	10018	siRNA	Experimental		1	n/a	Qiagen, Hilden, Germany
CSMA_QD1	5-1:2	5	1	2	BCL2L11	10018	siRNA	Experimental		1	n/a	Qiagen, Hilden, Germany
CSMA_QD1	39-4:1	39	4	1	BCL2L12	83596	siRNA	Experimental		1	n/a	Qiagen, Hilden, Germany
CSMA_QD1	39-3:1	39	3	1	BCL2L12	83596	siRNA	Experimental		1	n/a	Qiagen, Hilden, Germany
CSMA_QD1	22-7:7	22	7	7	BCL2L13	23786	siRNA	Experimental		1	n/a	Qiagen, Hilden, Germany
CSMA_QD1	22-4:6	22	4	6	BCL2L13	23786	siRNA	Experimental		1	n/a	Qiagen, Hilden, Germany
CSMA_QD1	14-3:3	14	3	3	BCL2L14	79370	siRNA	Experimental		1	n/a	Qiagen, Hilden, Germany
CSMA_QD1	14-5:2	14	5	2	BCL2L14	79370	siRNA	Experimental		1	n/a	Qiagen, Hilden, Germany
CSMA_QD1	11-3:4	11	3	4	BCL2L2	599	siRNA	Experimental		1	n/a	Qiagen, Hilden, Germany
CSMA_QD1	11-8:5	11	8	5	BCL2L2	599	siRNA	Experimental		1	n/a	Qiagen, Hilden, Germany
CSMA_QD1	9-3:4	9	3	4	BCL3	602	siRNA	Experimental		1	n/a	Qiagen, Hilden, Germany
CSMA_QD1	9-8:5	9	8	5	BCL3	602	siRNA	Experimental		1	n/a	Qiagen, Hilden, Germany
CSMA_QD1	11-8:2	11	8	2	BCL6	604	siRNA	Experimental		1	n/a	Qiagen, Hilden, Germany
CSMA_QD1	11-4:4	11	4	4	BCL6	604	siRNA	Experimental		1	n/a	Qiagen, Hilden, Germany
CSMA_QD1	9-8:2	9	8	2	BCL7A	605	siRNA	Experimental		1	n/a	Qiagen, Hilden, Germany
CSMA_QD1	9-4:4	9	4	4	BCL7A	605	siRNA	Experimental		1	n/a	Qiagen, Hilden, Germany
CSMA_QD1	11-8:7	11	8	7	BCL9	607	siRNA	Experimental		1	n/a	Qiagen, Hilden, Germany
CSMA_QD1	11-1:1	11	1	1	BCL9	607	siRNA	Experimental		1	n/a	Qiagen, Hilden, Germany
CSMA_QD1	36-5:2	36	5	2	BCR	613	siRNA	Experimental		1	n/a	Qiagen, Hilden, Germany
CSMA_QD1	28-5:3	28	5	3	BCR	613	siRNA	Experimental		1	n/a	Qiagen, Hilden, Germany
CSMA_QD1	45-1:3	45	1	3	BCS1L	617	siRNA	Experimental		1	n/a	Qiagen, Hilden, Germany
CSMA_QD1	45-5:2	45	5	2	BCS1L	617	siRNA	Experimental		1	n/a	Qiagen, Hilden, Germany
CSMA_QD1	47-5:3	47	5	3	BDH	622	siRNA	Experimental		1	n/a	Qiagen, Hilden, Germany
CSMA_QD1	47-5:1	47	5	1	BDH	622	siRNA	Experimental		1	n/a	Qiagen, Hilden, Germany
CSMA_QD1	4-2:5	4	2	5	BDKRB1	623	siRNA	Experimental		1	n/a	Qiagen, Hilden, Germany
CSMA_QD1	12-4:6	12	4	6	BDKRB1	623	siRNA	Experimental		1	n/a	Qiagen, Hilden, Germany
CSMA_QD1	10-4:6	10	4	6	BDKRB2	624	siRNA	Experimental		1	n/a	Qiagen, Hilden, Germany
CSMA_QD1	2-2:5	2	2	5	BDKRB2	624	siRNA	Experimental		1	n/a	Qiagen, Hilden, Germany
CSMA_QD1	45-5:3	45	5	3	BDNF	627	siRNA	Experimental		1	n/a	Qiagen, Hilden, Germany
CSMA_QD1	45-5:1	45	5	1	BDNF	627	siRNA	Experimental		1	n/a	Qiagen, Hilden, Germany
CSMA_QD1	35-8:8	35	8	8	BECN1	8678	siRNA	Experimental		1	n/a	Qiagen, Hilden, Germany
CSMA_QD1	31-1:6	31	1	6	BECN1	8678	siRNA	Experimental		1	n/a	Qiagen, Hilden, Germany
CSMA_QD1	15-5:7	15	5	7	BET1	10282	siRNA	Experimental		1	n/a	Qiagen, Hilden, Germany
CSMA_QD1	19-5:8	19	5	8	BET1	10282	siRNA	Experimental		1	n/a	Qiagen, Hilden, Germany
CSMA_QD1	47-6:3	47	6	3	BF	629	siRNA	Experimental		1	n/a	Qiagen, Hilden, Germany
CSMA_QD1	47-3:6	47	3	6	BF	629	siRNA	Experimental		1	n/a	Qiagen, Hilden, Germany
CSMA_QD1	46-6:8	46	6	8	BFAR	51283	siRNA	Experimental		1	n/a	Qiagen, Hilden, Germany
CSMA_QD1	42-1:1	42	1	1	BFAR	51283	siRNA	Experimental		1	n/a	Qiagen, Hilden, Germany
CSMA_QD1	42-5:3	42	5	3	BHC80	51317	siRNA	Experimental		1	n/a	Qiagen, Hilden, Germany
CSMA_QD1	42-5:1	42	5	1	BHC80	51317	siRNA	Experimental		1	n/a	Qiagen, Hilden, Germany
CSMA_QD1	47-6:2	47	6	2	BHLHB5	27319	siRNA	Experimental		1	n/a	Qiagen, Hilden, Germany
CSMA_QD1	47-6:4	47	6	4	BHLHB5	27319	siRNA	Experimental		1	n/a	Qiagen, Hilden, Germany
CSMA_QD1	47-7:2	47	7	2	BID	637	siRNA	Experimental		1	n/a	Qiagen, Hilden, Germany
CSMA_QD1	47-6:5	47	6	5	BID	637	siRNA	Experimental		1	n/a	Qiagen, Hilden, Germany
CSMA_QD1	45-7:2	45	7	2	BIK	638	siRNA	Experimental		1	n/a	Qiagen, Hilden, Germany
CSMA_QD1	45-6:5	45	6	5	BIK	638	siRNA	Experimental		1	n/a	Qiagen, Hilden, Germany
CSMA_QD1	30-7:7	30	7	7	BIRC1	4671	siRNA	Experimental		1	n/a	Qiagen, Hilden, Germany
CSMA_QD1	34-2:5	34	2	5	BIRC1	4671	siRNA	Experimental		1	n/a	Qiagen, Hilden, Germany
CSMA_QD1	22-6:2	22	6	2	BIRC2	329	siRNA	Experimental		1	n/a	Qiagen, Hilden, Germany
CSMA_QD1	22-6:4	22	6	4	BIRC2	329	siRNA	Experimental		1	n/a	Qiagen, Hilden, Germany
CSMA_QD1	24-2:6	24	2	6	BIRC3	330	siRNA	Experimental		1	n/a	Qiagen, Hilden, Germany
CSMA_QD1	24-5:7	24	5	7	BIRC3	330	siRNA	Experimental		1	n/a	Qiagen, Hilden, Germany
CSMA_QD1	22-5:7	22	5	7	BIRC4	331	siRNA	Experimental		1	n/a	Qiagen, Hilden, Germany
CSMA_QD1	22-2:6	22	2	6	BIRC4	331	siRNA	Experimental		1	n/a	Qiagen, Hilden, Germany
CSMA_QD1	48-1:5	48	1	5	BIRC5	332	siRNA	Experimental		1	n/a	Qiagen, Hilden, Germany
CSMA_QD1	48-2:8	48	2	8	BIRC5	332	siRNA	Experimental		1	n/a	Qiagen, Hilden, Germany
CSMA_QD1	27-7:5	27	7	5	BIRC6	57448	siRNA	Experimental		1	n/a	Qiagen, Hilden, Germany
CSMA_QD1	31-3:8	31	3	8	BIRC6	57448	siRNA	Experimental		1	n/a	Qiagen, Hilden, Germany
CSMA_QD1	16-3:6	16	3	6	BIRC7	79444	siRNA	Experimental		1	n/a	Qiagen, Hilden, Germany
CSMA_QD1	16-3:7	16	3	7	BIRC7	79444	siRNA	Experimental		1	n/a	Qiagen, Hilden, Germany
CSMA_QD1	34-5:2	34	5	2	BLK	640	siRNA	Experimental		1	n/a	Qiagen, Hilden, Germany
CSMA_QD1	26-5:3	26	5	3	BLK	640	siRNA	Experimental		1	n/a	Qiagen, Hilden, Germany
CSMA_QD1	23-7:5	23	7	5	BLM	641	siRNA	Experimental		1	n/a	Qiagen, Hilden, Germany
CSMA_QD1	23-5:5	23	5	5	BLM	641	siRNA	Experimental		1	n/a	Qiagen, Hilden, Germany
CSMA_QD1	21-7:5	21	7	5	BLMH	642	siRNA	Experimental		1	n/a	Qiagen, Hilden, Germany
CSMA_QD1	21-5:5	21	5	5	BLMH	642	siRNA	Experimental		1	n/a	Qiagen, Hilden, Germany
CSMA_QD1	10-2:5	10	2	5	BLNK	29760	siRNA	Experimental		1	n/a	Qiagen, Hilden, Germany
CSMA_QD1	6-7:7	6	7	7	BLNK	29760	siRNA	Experimental		1	n/a	Qiagen, Hilden, Germany
CSMA_QD1	39-8:7	39	8	7	BLP1	83877	siRNA	Experimental		1	n/a	Qiagen, Hilden, Germany
CSMA_QD1	39-1:1	39	1	1	BLP1	83877	siRNA	Experimental		1	n/a	Qiagen, Hilden, Germany
CSMA_QD1	25-1:1	25	1	1	BLP2	80213	siRNA	Experimental		1	n/a	Qiagen, Hilden, Germany
CSMA_QD1	25-8:7	25	8	7	BLP2	80213	siRNA	Experimental		1	n/a	Qiagen, Hilden, Germany
CSMA_QD1	12-4:4	12	4	4	BLR1	643	siRNA	Experimental		1	n/a	Qiagen, Hilden, Germany
CSMA_QD1	4-1:4	4	1	4	BLR1	643	siRNA	Experimental		1	n/a	Qiagen, Hilden, Germany
CSMA_QD1	42-4:6	42	4	6	BM039	55839	siRNA	Experimental		1	n/a	Qiagen, Hilden, Germany
CSMA_QD1	42-1:8	42	1	8	BM039	55839	siRNA	Experimental		1	n/a	Qiagen, Hilden, Germany
CSMA_QD1	21-2:2	21	2	2	BMP1	649	siRNA	Experimental		1	n/a	Qiagen, Hilden, Germany
CSMA_QD1	21-7:4	21	7	4	BMP1	649	siRNA	Experimental		1	n/a	Qiagen, Hilden, Germany
CSMA_QD1	47-1:5	47	1	5	BMP10	27302	siRNA	Experimental		1	n/a	Qiagen, Hilden, Germany
CSMA_QD1	47-2:8	47	2	8	BMP10	27302	siRNA	Experimental		1	n/a	Qiagen, Hilden, Germany
CSMA_QD1	19-3:5	19	3	5	BMP15	9210	siRNA	Experimental		1	n/a	Qiagen, Hilden, Germany
CSMA_QD1	19-7:8	19	7	8	BMP15	9210	siRNA	Experimental		1	n/a	Qiagen, Hilden, Germany
CSMA_QD1	23-3:5	23	3	5	BMP2	650	siRNA	Experimental		1	n/a	Qiagen, Hilden, Germany
CSMA_QD1	23-7:8	23	7	8	BMP2	650	siRNA	Experimental		1	n/a	Qiagen, Hilden, Germany
CSMA_QD1	21-4:7	21	4	7	BMP2K	55589	siRNA	Experimental		1	n/a	Qiagen, Hilden, Germany
CSMA_QD1	13-1:1	13	1	1	BMP2K	55589	siRNA	Experimental		1	n/a	Qiagen, Hilden, Germany
CSMA_QD1	21-3:5	21	3	5	BMP3	651	siRNA	Experimental		1	n/a	Qiagen, Hilden, Germany
CSMA_QD1	21-7:8	21	7	8	BMP3	651	siRNA	Experimental		1	n/a	Qiagen, Hilden, Germany
CSMA_QD1	23-1:7	23	1	7	BMP4	652	siRNA	Experimental		1	n/a	Qiagen, Hilden, Germany
CSMA_QD1	23-2:1	23	2	1	BMP4	652	siRNA	Experimental		1	n/a	Qiagen, Hilden, Germany
CSMA_QD1	21-1:7	21	1	7	BMP5	653	siRNA	Experimental		1	n/a	Qiagen, Hilden, Germany
CSMA_QD1	21-2:1	21	2	1	BMP5	653	siRNA	Experimental		1	n/a	Qiagen, Hilden, Germany
CSMA_QD1	47-7:5	47	7	5	BMP6	654	siRNA	Experimental		1	n/a	Qiagen, Hilden, Germany
CSMA_QD1	47-5:5	47	5	5	BMP6	654	siRNA	Experimental		1	n/a	Qiagen, Hilden, Germany
CSMA_QD1	45-7:5	45	7	5	BMP7	655	siRNA	Experimental		1	n/a	Qiagen, Hilden, Germany
CSMA_QD1	45-5:5	45	5	5	BMP7	655	siRNA	Experimental		1	n/a	Qiagen, Hilden, Germany
CSMA_QD1	47-2:2	47	2	2	BMP8B	656	siRNA	Experimental		1	n/a	Qiagen, Hilden, Germany
CSMA_QD1	47-7:4	47	7	4	BMP8B	656	siRNA	Experimental		1	n/a	Qiagen, Hilden, Germany
CSMA_QD1	36-5:8	36	5	8	BMPR1A	657	siRNA	Experimental		1	n/a	Qiagen, Hilden, Germany
CSMA_QD1	28-3:5	28	3	5	BMPR1A	657	siRNA	Experimental		1	n/a	Qiagen, Hilden, Germany
CSMA_QD1	26-3:5	26	3	5	BMPR1B	658	siRNA	Experimental		1	n/a	Qiagen, Hilden, Germany
CSMA_QD1	34-5:8	34	5	8	BMPR1B	658	siRNA	Experimental		1	n/a	Qiagen, Hilden, Germany
CSMA_QD1	12-6:5	12	6	5	BMPR2	659	siRNA	Experimental		1	n/a	Qiagen, Hilden, Germany
CSMA_QD1	4-2:6	4	2	6	BMPR2	659	siRNA	Experimental		1	n/a	Qiagen, Hilden, Germany
CSMA_QD1	10-6:5	10	6	5	BMX	660	siRNA	Experimental		1	n/a	Qiagen, Hilden, Germany
CSMA_QD1	2-2:6	2	2	6	BMX	660	siRNA	Experimental		1	n/a	Qiagen, Hilden, Germany
CSMA_QD1	45-2:2	45	2	2	BNIP1	662	siRNA	Experimental		1	n/a	Qiagen, Hilden, Germany
CSMA_QD1	45-7:4	45	7	4	BNIP1	662	siRNA	Experimental		1	n/a	Qiagen, Hilden, Germany
CSMA_QD1	47-3:5	47	3	5	BNIP3	664	siRNA	Experimental		1	n/a	Qiagen, Hilden, Germany
CSMA_QD1	47-7:8	47	7	8	BNIP3	664	siRNA	Experimental		1	n/a	Qiagen, Hilden, Germany
CSMA_QD1	45-3:5	45	3	5	BNIP3L	665	siRNA	Experimental		1	n/a	Qiagen, Hilden, Germany
CSMA_QD1	45-7:8	45	7	8	BNIP3L	665	siRNA	Experimental		1	n/a	Qiagen, Hilden, Germany
CSMA_QD1	47-1:7	47	1	7	BOK	666	siRNA	Experimental		1	n/a	Qiagen, Hilden, Germany
CSMA_QD1	47-2:1	47	2	1	BOK	666	siRNA	Experimental		1	n/a	Qiagen, Hilden, Germany
CSMA_QD1	23-2:4	23	2	4	BPGM	669	siRNA	Experimental		1	n/a	Qiagen, Hilden, Germany
CSMA_QD1	23-8:6	23	8	6	BPGM	669	siRNA	Experimental		1	n/a	Qiagen, Hilden, Germany
CSMA_QD1	21-2:4	21	2	4	BPHL	670	siRNA	Experimental		1	n/a	Qiagen, Hilden, Germany
CSMA_QD1	21-8:6	21	8	6	BPHL	670	siRNA	Experimental		1	n/a	Qiagen, Hilden, Germany
CSMA_QD1	23-4:2	23	4	2	BPI	671	siRNA	Experimental		1	n/a	Qiagen, Hilden, Germany
CSMA_QD1	23-7:1	23	7	1	BPI	671	siRNA	Experimental		1	n/a	Qiagen, Hilden, Germany
CSMA_QD1	27-4:3	27	4	3	BPIL1	80341	siRNA	Experimental		1	n/a	Qiagen, Hilden, Germany
CSMA_QD1	27-5:1	27	5	1	BPIL1	80341	siRNA	Experimental		1	n/a	Qiagen, Hilden, Germany
CSMA_QD1	12-1:2	12	1	2	BRAF	673	siRNA	Experimental		1	n/a	Qiagen, Hilden, Germany
CSMA_QD1	4-5:7	4	5	7	BRAF	673	siRNA	Experimental		1	n/a	Qiagen, Hilden, Germany
CSMA_QD1	42-1:6	42	1	6	BRAP	8315	siRNA	Experimental		1	n/a	Qiagen, Hilden, Germany
CSMA_QD1	46-8:8	46	8	8	BRAP	8315	siRNA	Experimental		1	n/a	Qiagen, Hilden, Germany
CSMA_QD1	21-7:1	21	7	1	BRCA1	672	siRNA	Experimental		1	n/a	Qiagen, Hilden, Germany
CSMA_QD1	21-4:2	21	4	2	BRCA1	672	siRNA	Experimental		1	n/a	Qiagen, Hilden, Germany
CSMA_QD1	23-5:6	23	5	6	BRCA2	675	siRNA	Experimental		1	n/a	Qiagen, Hilden, Germany
CSMA_QD1	23-5:4	23	5	4	BRCA2	675	siRNA	Experimental		1	n/a	Qiagen, Hilden, Germany
CSMA_QD1	22-2:8	22	2	8	BRD1	23774	siRNA	Experimental		1	n/a	Qiagen, Hilden, Germany
CSMA_QD1	22-1:5	22	1	5	BRD1	23774	siRNA	Experimental		1	n/a	Qiagen, Hilden, Germany
CSMA_QD1	27-3:2	27	3	2	BRD8	10902	siRNA	Experimental		1	n/a	Qiagen, Hilden, Germany
CSMA_QD1	27-2:3	27	2	3	BRD8	10902	siRNA	Experimental		1	n/a	Qiagen, Hilden, Germany
CSMA_QD1	11-1:5	11	1	5	BRDG1	26228	siRNA	Experimental		1	n/a	Qiagen, Hilden, Germany
CSMA_QD1	11-2:8	11	2	8	BRDG1	26228	siRNA	Experimental		1	n/a	Qiagen, Hilden, Germany
CSMA_QD1	42-3:1	42	3	1	BRE	9577	siRNA	Experimental		1	n/a	Qiagen, Hilden, Germany
CSMA_QD1	38-6:3	38	6	3	BRE	9577	siRNA	Experimental		1	n/a	Qiagen, Hilden, Germany
CSMA_QD1	6-8:5	6	8	5	BRF2	55290	siRNA	Experimental		1	n/a	Qiagen, Hilden, Germany
CSMA_QD1	2-2:2	2	2	2	BRF2	55290	siRNA	Experimental		1	n/a	Qiagen, Hilden, Germany
CSMA_QD1	39-5:1	39	5	1	BRIP1	83990	siRNA	Experimental		1	n/a	Qiagen, Hilden, Germany
CSMA_QD1	39-4:3	39	4	3	BRIP1	83990	siRNA	Experimental		1	n/a	Qiagen, Hilden, Germany
CSMA_QD1	48-3:2	48	3	2	BRMS1	25855	siRNA	Experimental		1	n/a	Qiagen, Hilden, Germany
CSMA_QD1	48-2:3	48	2	3	BRMS1	25855	siRNA	Experimental		1	n/a	Qiagen, Hilden, Germany
CSMA_QD1	15-2:8	15	2	8	BRMS1L	84312	siRNA	Experimental		1	n/a	Qiagen, Hilden, Germany
CSMA_QD1	15-6:1	15	6	1	BRMS1L	84312	siRNA	Experimental		1	n/a	Qiagen, Hilden, Germany
CSMA_QD1	36-2:5	36	2	5	BRPF1	7862	siRNA	Experimental		1	n/a	Qiagen, Hilden, Germany
CSMA_QD1	32-7:7	32	7	7	BRPF1	7862	siRNA	Experimental		1	n/a	Qiagen, Hilden, Germany
CSMA_QD1	23-4:2	23	4	2	BRPF3	27154	siRNA	Experimental		1	n/a	Qiagen, Hilden, Germany
CSMA_QD1	23-7:1	23	7	1	BRPF3	27154	siRNA	Experimental		1	n/a	Qiagen, Hilden, Germany
CSMA_QD1	10-4:4	10	4	4	BRS3	680	siRNA	Experimental		1	n/a	Qiagen, Hilden, Germany
CSMA_QD1	2-1:4	2	1	4	BRS3	680	siRNA	Experimental		1	n/a	Qiagen, Hilden, Germany
CSMA_QD1	17-5:1	17	5	1	BRSK1	84446	siRNA	Experimental		1	n/a	Qiagen, Hilden, Germany
CSMA_QD1	17-4:1	17	4	1	BRSK1	84446	siRNA	Experimental		1	n/a	Qiagen, Hilden, Germany
CSMA_QD1	33-6:7	33	6	7	BSCL2	26580	siRNA	Experimental		1	n/a	Qiagen, Hilden, Germany
CSMA_QD1	33-1:4	33	1	4	BSCL2	26580	siRNA	Experimental		1	n/a	Qiagen, Hilden, Germany
CSMA_QD1	21-5:6	21	5	6	BSG	682	siRNA	Experimental		1	n/a	Qiagen, Hilden, Germany
CSMA_QD1	21-5:4	21	5	4	BSG	682	siRNA	Experimental		1	n/a	Qiagen, Hilden, Germany
CSMA_QD1	12-2:5	12	2	5	BSND	7809	siRNA	Experimental		1	n/a	Qiagen, Hilden, Germany
CSMA_QD1	8-7:7	8	7	7	BSND	7809	siRNA	Experimental		1	n/a	Qiagen, Hilden, Germany
CSMA_QD1	41-6:3	41	6	3	BSPRY	54836	siRNA	Experimental		1	n/a	Qiagen, Hilden, Germany
CSMA_QD1	41-3:6	41	3	6	BSPRY	54836	siRNA	Experimental		1	n/a	Qiagen, Hilden, Germany
CSMA_QD1	23-1:6	23	1	6	BST2	684	siRNA	Experimental		1	n/a	Qiagen, Hilden, Germany
CSMA_QD1	23-7:3	23	7	3	BST2	684	siRNA	Experimental		1	n/a	Qiagen, Hilden, Germany
CSMA_QD1	21-1:6	21	1	6	BTC	685	siRNA	Experimental		1	n/a	Qiagen, Hilden, Germany
CSMA_QD1	21-7:3	21	7	3	BTC	685	siRNA	Experimental		1	n/a	Qiagen, Hilden, Germany
CSMA_QD1	47-2:4	47	2	4	BTD	686	siRNA	Experimental		1	n/a	Qiagen, Hilden, Germany
CSMA_QD1	47-8:6	47	8	6	BTD	686	siRNA	Experimental		1	n/a	Qiagen, Hilden, Germany
CSMA_QD1	10-1:2	10	1	2	BTK	695	siRNA	Experimental		1	n/a	Qiagen, Hilden, Germany
CSMA_QD1	2-5:7	2	5	7	BTK	695	siRNA	Experimental		1	n/a	Qiagen, Hilden, Germany
CSMA_QD1	45-2:4	45	2	4	BTN1A1	696	siRNA	Experimental		1	n/a	Qiagen, Hilden, Germany
CSMA_QD1	45-8:6	45	8	6	BTN1A1	696	siRNA	Experimental		1	n/a	Qiagen, Hilden, Germany
CSMA_QD1	27-2:5	27	2	5	BTN2A1	11120	siRNA	Experimental		1	n/a	Qiagen, Hilden, Germany
CSMA_QD1	27-7:4	27	7	4	BTN2A1	11120	siRNA	Experimental		1	n/a	Qiagen, Hilden, Germany
CSMA_QD1	2-3:6	2	3	6	BTN2A2	10385	siRNA	Experimental		1	n/a	Qiagen, Hilden, Germany
CSMA_QD1	2-3:7	2	3	7	BTN2A2	10385	siRNA	Experimental		1	n/a	Qiagen, Hilden, Germany
CSMA_QD1	17-1:3	17	1	3	BTN2A3	54718	siRNA	Experimental		1	n/a	Qiagen, Hilden, Germany
CSMA_QD1	17-5:2	17	5	2	BTN2A3	54718	siRNA	Experimental		1	n/a	Qiagen, Hilden, Germany
CSMA_QD1	25-1:2	25	1	2	BTN3A1	11119	siRNA	Experimental		1	n/a	Qiagen, Hilden, Germany
CSMA_QD1	25-5:5	25	5	5	BTN3A1	11119	siRNA	Experimental		1	n/a	Qiagen, Hilden, Germany
CSMA_QD1	27-1:2	27	1	2	BTN3A2	11118	siRNA	Experimental		1	n/a	Qiagen, Hilden, Germany
CSMA_QD1	27-5:5	27	5	5	BTN3A2	11118	siRNA	Experimental		1	n/a	Qiagen, Hilden, Germany
CSMA_QD1	4-3:7	4	3	7	BTN3A3	10384	siRNA	Experimental		1	n/a	Qiagen, Hilden, Germany
CSMA_QD1	4-3:6	4	3	6	BTN3A3	10384	siRNA	Experimental		1	n/a	Qiagen, Hilden, Germany
CSMA_QD1	14-7:5	14	7	5	BTNL2	56244	siRNA	Experimental		1	n/a	Qiagen, Hilden, Germany
CSMA_QD1	18-3:8	18	3	8	BTNL2	56244	siRNA	Experimental		1	n/a	Qiagen, Hilden, Germany
CSMA_QD1	25-4:8	25	4	8	BTNL3	10917	siRNA	Experimental		1	n/a	Qiagen, Hilden, Germany
CSMA_QD1	25-7:6	25	7	6	BTNL3	10917	siRNA	Experimental		1	n/a	Qiagen, Hilden, Germany
CSMA_QD1	14-2:8	14	2	8	BTNL8	79908	siRNA	Experimental		1	n/a	Qiagen, Hilden, Germany
CSMA_QD1	14-6:1	14	6	1	BTNL8	79908	siRNA	Experimental		1	n/a	Qiagen, Hilden, Germany
CSMA_QD1	47-5:8	47	5	8	BTRC	8945	siRNA	Experimental		1	n/a	Qiagen, Hilden, Germany
CSMA_QD1	43-5:7	43	5	7	BTRC	8945	siRNA	Experimental		1	n/a	Qiagen, Hilden, Germany
CSMA_QD1	12-8:5	12	8	5	BUB1	699	siRNA	Experimental		1	n/a	Qiagen, Hilden, Germany
CSMA_QD1	4-3:3	4	3	3	BUB1	699	siRNA	Experimental		1	n/a	Qiagen, Hilden, Germany
CSMA_QD1	10-8:5	10	8	5	BUB1B	701	siRNA	Experimental		1	n/a	Qiagen, Hilden, Germany
CSMA_QD1	2-3:3	2	3	3	BUB1B	701	siRNA	Experimental		1	n/a	Qiagen, Hilden, Germany
CSMA_QD1	41-7:2	41	7	2	BUB3	9184	siRNA	Experimental		1	n/a	Qiagen, Hilden, Germany
CSMA_QD1	41-6:5	41	6	5	BUB3	9184	siRNA	Experimental		1	n/a	Qiagen, Hilden, Germany
CSMA_QD1	8-6:6	8	6	6	BZRAP1	9256	siRNA	Experimental		1	n/a	Qiagen, Hilden, Germany
CSMA_QD1	8-6:4	8	6	4	BZRAP1	9256	siRNA	Experimental		1	n/a	Qiagen, Hilden, Germany
CSMA_QD1	47-4:2	47	4	2	BZRP	706	siRNA	Experimental		1	n/a	Qiagen, Hilden, Germany
CSMA_QD1	47-7:1	47	7	1	BZRP	706	siRNA	Experimental		1	n/a	Qiagen, Hilden, Germany
CSMA_QD1	8-3:1	8	3	1	C10orf3	55165	siRNA	Experimental		1	n/a	Qiagen, Hilden, Germany
CSMA_QD1	4-6:3	4	6	3	C10orf3	55165	siRNA	Experimental		1	n/a	Qiagen, Hilden, Germany
CSMA_QD1	27-3:4	27	3	4	C10orf57	80195	siRNA	Experimental		1	n/a	Qiagen, Hilden, Germany
CSMA_QD1	27-8:5	27	8	5	C10orf57	80195	siRNA	Experimental		1	n/a	Qiagen, Hilden, Germany
CSMA_QD1	27-4:8	27	4	8	C10orf97	80013	siRNA	Experimental		1	n/a	Qiagen, Hilden, Germany
CSMA_QD1	27-7:6	27	7	6	C10orf97	80013	siRNA	Experimental		1	n/a	Qiagen, Hilden, Germany
CSMA_QD1	47-1:5	47	1	5	C11orf11	747	siRNA	Experimental		1	n/a	Qiagen, Hilden, Germany
CSMA_QD1	47-2:8	47	2	8	C11orf11	747	siRNA	Experimental		1	n/a	Qiagen, Hilden, Germany
CSMA_QD1	41-4:2	41	4	2	C11orf24	53838	siRNA	Experimental		1	n/a	Qiagen, Hilden, Germany
CSMA_QD1	45-4:3	45	4	3	C11orf24	53838	siRNA	Experimental		1	n/a	Qiagen, Hilden, Germany
CSMA_QD1	27-6:3	27	6	3	C13orf1	57213	siRNA	Experimental		1	n/a	Qiagen, Hilden, Germany
CSMA_QD1	31-3:1	31	3	1	C13orf1	57213	siRNA	Experimental		1	n/a	Qiagen, Hilden, Germany
CSMA_QD1	8-2:8	8	2	8	C13orf11	55002	siRNA	Experimental		1	n/a	Qiagen, Hilden, Germany
CSMA_QD1	8-6:1	8	6	1	C13orf11	55002	siRNA	Experimental		1	n/a	Qiagen, Hilden, Germany
CSMA_QD1	27-1:1	27	1	1	C13orf23	80209	siRNA	Experimental		1	n/a	Qiagen, Hilden, Germany
CSMA_QD1	27-8:7	27	8	7	C13orf23	80209	siRNA	Experimental		1	n/a	Qiagen, Hilden, Germany
CSMA_QD1	33-1:3	33	1	3	C14orf125	25938	siRNA	Experimental		1	n/a	Qiagen, Hilden, Germany
CSMA_QD1	33-5:2	33	5	2	C14orf125	25938	siRNA	Experimental		1	n/a	Qiagen, Hilden, Germany
CSMA_QD1	8-7:6	8	7	6	C14orf130	55148	siRNA	Experimental		1	n/a	Qiagen, Hilden, Germany
CSMA_QD1	4-5:3	4	5	3	C14orf130	55148	siRNA	Experimental		1	n/a	Qiagen, Hilden, Germany
CSMA_QD1	14-7:8	14	7	8	C14orf169	79697	siRNA	Experimental		1	n/a	Qiagen, Hilden, Germany
CSMA_QD1	14-2:7	14	2	7	C14orf169	79697	siRNA	Experimental		1	n/a	Qiagen, Hilden, Germany
CSMA_QD1	2-5:5	2	5	5	C14orf173	64423	siRNA	Experimental		1	n/a	Qiagen, Hilden, Germany
CSMA_QD1	2-1:2	2	1	2	C14orf173	64423	siRNA	Experimental		1	n/a	Qiagen, Hilden, Germany
CSMA_QD1	28-8:2	28	8	2	C14orf4	64207	siRNA	Experimental		1	n/a	Qiagen, Hilden, Germany
CSMA_QD1	28-4:4	28	4	4	C14orf4	64207	siRNA	Experimental		1	n/a	Qiagen, Hilden, Germany
CSMA_QD1	29-2:3	29	2	3	C15orf17	57184	siRNA	Experimental		1	n/a	Qiagen, Hilden, Germany
CSMA_QD1	25-1:3	25	1	3	C15orf17	57184	siRNA	Experimental		1	n/a	Qiagen, Hilden, Germany
CSMA_QD1	4-6:4	4	6	4	C16orf28	65259	siRNA	Experimental		1	n/a	Qiagen, Hilden, Germany
CSMA_QD1	4-6:6	4	6	6	C16orf28	65259	siRNA	Experimental		1	n/a	Qiagen, Hilden, Germany
CSMA_QD1	38-3:6	38	3	6	C16orf33	79622	siRNA	Experimental		1	n/a	Qiagen, Hilden, Germany
CSMA_QD1	38-3:7	38	3	7	C16orf33	79622	siRNA	Experimental		1	n/a	Qiagen, Hilden, Germany
CSMA_QD1	43-5:7	43	5	7	C17	54360	siRNA	Experimental		1	n/a	Qiagen, Hilden, Germany
CSMA_QD1	47-5:8	47	5	8	C17	54360	siRNA	Experimental		1	n/a	Qiagen, Hilden, Germany
CSMA_QD1	19-6:6	19	6	6	C17orf27	57674	siRNA	Experimental		1	n/a	Qiagen, Hilden, Germany
CSMA_QD1	19-6:4	19	6	4	C17orf27	57674	siRNA	Experimental		1	n/a	Qiagen, Hilden, Germany
CSMA_QD1	13-3:8	13	3	8	C17orf35	8834	siRNA	Experimental		1	n/a	Qiagen, Hilden, Germany
CSMA_QD1	21-8:4	21	8	4	C17orf35	8834	siRNA	Experimental		1	n/a	Qiagen, Hilden, Germany
CSMA_QD1	36-6:4	36	6	4	C17orf37	NA	siRNA	Experimental		1	n/a	Qiagen, Hilden, Germany
CSMA_QD1	33-3:1	33	3	1	C17orf37	NA	siRNA	Experimental		1	n/a	Qiagen, Hilden, Germany
CSMA_QD1	35-6:4	35	6	4	C17orf37	NA	siRNA	Experimental		1	n/a	Qiagen, Hilden, Germany
CSMA_QD1	47-6:4	47	6	4	C17orf37	NA	siRNA	Experimental		1	n/a	Qiagen, Hilden, Germany
CSMA_QD1	34-3:1	34	3	1	C17orf37	NA	siRNA	Experimental		1	n/a	Qiagen, Hilden, Germany
CSMA_QD1	48-6:4	48	6	4	C17orf37	NA	siRNA	Experimental		1	n/a	Qiagen, Hilden, Germany
CSMA_QD1	46-3:1	46	3	1	C17orf37	NA	siRNA	Experimental		1	n/a	Qiagen, Hilden, Germany
CSMA_QD1	45-3:1	45	3	1	C17orf37	NA	siRNA	Experimental		1	n/a	Qiagen, Hilden, Germany
CSMA_QD1	45-2:8	45	2	8	C18orf1	753	siRNA	Experimental		1	n/a	Qiagen, Hilden, Germany
CSMA_QD1	45-1:5	45	1	5	C18orf1	753	siRNA	Experimental		1	n/a	Qiagen, Hilden, Germany
CSMA_QD1	2-5:5	2	5	5	C1D	10438	siRNA	Experimental		1	n/a	Qiagen, Hilden, Germany
CSMA_QD1	2-1:2	2	1	2	C1D	10438	siRNA	Experimental		1	n/a	Qiagen, Hilden, Germany
CSMA_QD1	24-4:5	24	4	5	C1orf33	51154	siRNA	Experimental		1	n/a	Qiagen, Hilden, Germany
CSMA_QD1	20-4:1	20	4	1	C1orf33	51154	siRNA	Experimental		1	n/a	Qiagen, Hilden, Germany
CSMA_QD1	13-5:5	13	5	5	C1QR1	22918	siRNA	Experimental		1	n/a	Qiagen, Hilden, Germany
CSMA_QD1	13-1:2	13	1	2	C1QR1	22918	siRNA	Experimental		1	n/a	Qiagen, Hilden, Germany
CSMA_QD1	47-5:6	47	5	6	C1R	715	siRNA	Experimental		1	n/a	Qiagen, Hilden, Germany
CSMA_QD1	47-5:4	47	5	4	C1R	715	siRNA	Experimental		1	n/a	Qiagen, Hilden, Germany
CSMA_QD1	46-6:6	46	6	6	C1RL	51279	siRNA	Experimental		1	n/a	Qiagen, Hilden, Germany
CSMA_QD1	42-8:2	42	8	2	C1RL	51279	siRNA	Experimental		1	n/a	Qiagen, Hilden, Germany
CSMA_QD1	45-5:6	45	5	6	C1S	716	siRNA	Experimental		1	n/a	Qiagen, Hilden, Germany
CSMA_QD1	45-5:4	45	5	4	C1S	716	siRNA	Experimental		1	n/a	Qiagen, Hilden, Germany
CSMA_QD1	47-1:6	47	1	6	C2	717	siRNA	Experimental		1	n/a	Qiagen, Hilden, Germany
CSMA_QD1	47-7:3	47	7	3	C2	717	siRNA	Experimental		1	n/a	Qiagen, Hilden, Germany
CSMA_QD1	28-1:3	28	1	3	C20orf12	55184	siRNA	Experimental		1	n/a	Qiagen, Hilden, Germany
CSMA_QD1	32-2:3	32	2	3	C20orf12	55184	siRNA	Experimental		1	n/a	Qiagen, Hilden, Germany
CSMA_QD1	1-7:1	1	7	1	C20orf129	81610	siRNA	Experimental		1	n/a	Qiagen, Hilden, Germany
CSMA_QD1	1-8:1	1	8	1	C20orf129	81610	siRNA	Experimental		1	n/a	Qiagen, Hilden, Germany
CSMA_QD1	22-6:4	22	6	4	C20orf14	24148	siRNA	Experimental		1	n/a	Qiagen, Hilden, Germany
CSMA_QD1	22-6:2	22	6	2	C20orf14	24148	siRNA	Experimental		1	n/a	Qiagen, Hilden, Germany
CSMA_QD1	16-8:4	16	8	4	C20orf18	10616	siRNA	Experimental		1	n/a	Qiagen, Hilden, Germany
CSMA_QD1	16-3:8	16	3	8	C20orf18	10616	siRNA	Experimental		1	n/a	Qiagen, Hilden, Germany
CSMA_QD1	28-5:6	28	5	6	C20orf23	55614	siRNA	Experimental		1	n/a	Qiagen, Hilden, Germany
CSMA_QD1	26-4:2	26	4	2	C20orf23	55614	siRNA	Experimental		1	n/a	Qiagen, Hilden, Germany
CSMA_QD1	32-3:7	32	3	7	C20orf23	55614	siRNA	Experimental		1	n/a	Qiagen, Hilden, Germany
CSMA_QD1	30-4:3	30	4	3	C20orf23	55614	siRNA	Experimental		1	n/a	Qiagen, Hilden, Germany
CSMA_QD1	30-1:4	30	1	4	C20orf36	55251	siRNA	Experimental		1	n/a	Qiagen, Hilden, Germany
CSMA_QD1	26-7:2	26	7	2	C20orf36	55251	siRNA	Experimental		1	n/a	Qiagen, Hilden, Germany
CSMA_QD1	14-8:2	14	8	2	C20orf7	79133	siRNA	Experimental		1	n/a	Qiagen, Hilden, Germany
CSMA_QD1	14-4:4	14	4	4	C20orf7	79133	siRNA	Experimental		1	n/a	Qiagen, Hilden, Germany
CSMA_QD1	43-8:5	43	8	5	C21orf124	85006	siRNA	Experimental		1	n/a	Qiagen, Hilden, Germany
CSMA_QD1	43-3:3	43	3	3	C21orf124	85006	siRNA	Experimental		1	n/a	Qiagen, Hilden, Germany
CSMA_QD1	36-4:3	36	4	3	C21orf127	29104	siRNA	Experimental		1	n/a	Qiagen, Hilden, Germany
CSMA_QD1	32-4:2	32	4	2	C21orf127	29104	siRNA	Experimental		1	n/a	Qiagen, Hilden, Germany
CSMA_QD1	45-7:7	45	7	7	C21orf4	757	siRNA	Experimental		1	n/a	Qiagen, Hilden, Germany
CSMA_QD1	45-4:6	45	4	6	C21orf4	757	siRNA	Experimental		1	n/a	Qiagen, Hilden, Germany
CSMA_QD1	40-4:1	40	4	1	C22orf18	79019	siRNA	Experimental		1	n/a	Qiagen, Hilden, Germany
CSMA_QD1	40-3:1	40	3	1	C22orf18	79019	siRNA	Experimental		1	n/a	Qiagen, Hilden, Germany
CSMA_QD1	46-4:6	46	4	6	C22orf3	25807	siRNA	Experimental		1	n/a	Qiagen, Hilden, Germany
CSMA_QD1	46-7:7	46	7	7	C22orf3	25807	siRNA	Experimental		1	n/a	Qiagen, Hilden, Germany
CSMA_QD1	4-2:8	4	2	8	C2orf23	65055	siRNA	Experimental		1	n/a	Qiagen, Hilden, Germany
CSMA_QD1	4-6:1	4	6	1	C2orf23	65055	siRNA	Experimental		1	n/a	Qiagen, Hilden, Germany
CSMA_QD1	18-1:7	18	1	7	C2orf28	51374	siRNA	Experimental		1	n/a	Qiagen, Hilden, Germany
CSMA_QD1	18-2:1	18	2	1	C2orf28	51374	siRNA	Experimental		1	n/a	Qiagen, Hilden, Germany
CSMA_QD1	45-1:6	45	1	6	C3	718	siRNA	Experimental		1	n/a	Qiagen, Hilden, Germany
CSMA_QD1	45-7:3	45	7	3	C3	718	siRNA	Experimental		1	n/a	Qiagen, Hilden, Germany
CSMA_QD1	12-8:6	12	8	6	C3AR1	719	siRNA	Experimental		1	n/a	Qiagen, Hilden, Germany
CSMA_QD1	4-8:3	4	8	3	C3AR1	719	siRNA	Experimental		1	n/a	Qiagen, Hilden, Germany
CSMA_QD1	21-3:5	21	3	5	C4,4A	27076	siRNA	Experimental		1	n/a	Qiagen, Hilden, Germany
CSMA_QD1	21-7:8	21	7	8	C4,4A	27076	siRNA	Experimental		1	n/a	Qiagen, Hilden, Germany
CSMA_QD1	21-2:8	21	2	8	C5	727	siRNA	Experimental		1	n/a	Qiagen, Hilden, Germany
CSMA_QD1	21-1:5	21	1	5	C5	727	siRNA	Experimental		1	n/a	Qiagen, Hilden, Germany
CSMA_QD1	40-5:8	40	5	8	C5orf14	79770	siRNA	Experimental		1	n/a	Qiagen, Hilden, Germany
CSMA_QD1	40-2:1	40	2	1	C5orf14	79770	siRNA	Experimental		1	n/a	Qiagen, Hilden, Germany
CSMA_QD1	34-5:8	34	5	8	C5orf18	7905	siRNA	Experimental		1	n/a	Qiagen, Hilden, Germany
CSMA_QD1	30-5:7	30	5	7	C5orf18	7905	siRNA	Experimental		1	n/a	Qiagen, Hilden, Germany
CSMA_QD1	18-6:5	18	6	5	C5orf19	51308	siRNA	Experimental		1	n/a	Qiagen, Hilden, Germany
CSMA_QD1	18-7:2	18	7	2	C5orf19	51308	siRNA	Experimental		1	n/a	Qiagen, Hilden, Germany
CSMA_QD1	10-8:6	10	8	6	C5R1	728	siRNA	Experimental		1	n/a	Qiagen, Hilden, Germany
CSMA_QD1	2-8:3	2	8	3	C5R1	728	siRNA	Experimental		1	n/a	Qiagen, Hilden, Germany
CSMA_QD1	23-7:7	23	7	7	C6	729	siRNA	Experimental		1	n/a	Qiagen, Hilden, Germany
CSMA_QD1	23-4:6	23	4	6	C6	729	siRNA	Experimental		1	n/a	Qiagen, Hilden, Germany
CSMA_QD1	30-2:8	30	2	8	C6orf11	9277	siRNA	Experimental		1	n/a	Qiagen, Hilden, Germany
CSMA_QD1	30-6:1	30	6	1	C6orf11	9277	siRNA	Experimental		1	n/a	Qiagen, Hilden, Germany
CSMA_QD1	3-5:5	3	5	5	C6orf25	80739	siRNA	Experimental		1	n/a	Qiagen, Hilden, Germany
CSMA_QD1	3-1:2	3	1	2	C6orf25	80739	siRNA	Experimental		1	n/a	Qiagen, Hilden, Germany
CSMA_QD1	22-3:4	22	3	4	C6orf80	25901	siRNA	Experimental		1	n/a	Qiagen, Hilden, Germany
CSMA_QD1	22-8:5	22	8	5	C6orf80	25901	siRNA	Experimental		1	n/a	Qiagen, Hilden, Germany
CSMA_QD1	1-8:7	1	8	7	C6orf97	80129	siRNA	Experimental		1	n/a	Qiagen, Hilden, Germany
CSMA_QD1	1-1:1	1	1	1	C6orf97	80129	siRNA	Experimental		1	n/a	Qiagen, Hilden, Germany
CSMA_QD1	21-7:7	21	7	7	C7	730	siRNA	Experimental		1	n/a	Qiagen, Hilden, Germany
CSMA_QD1	21-4:6	21	4	6	C7	730	siRNA	Experimental		1	n/a	Qiagen, Hilden, Germany
CSMA_QD1	37-2:3	37	2	3	C7orf21	83590	siRNA	Experimental		1	n/a	Qiagen, Hilden, Germany
CSMA_QD1	37-3:2	37	3	2	C7orf21	83590	siRNA	Experimental		1	n/a	Qiagen, Hilden, Germany
CSMA_QD1	23-6:2	23	6	2	C8A	731	siRNA	Experimental		1	n/a	Qiagen, Hilden, Germany
CSMA_QD1	23-6:4	23	6	4	C8A	731	siRNA	Experimental		1	n/a	Qiagen, Hilden, Germany
CSMA_QD1	21-6:2	21	6	2	C8B	732	siRNA	Experimental		1	n/a	Qiagen, Hilden, Germany
CSMA_QD1	21-6:4	21	6	4	C8B	732	siRNA	Experimental		1	n/a	Qiagen, Hilden, Germany
CSMA_QD1	23-5:7	23	5	7	C8G	733	siRNA	Experimental		1	n/a	Qiagen, Hilden, Germany
CSMA_QD1	23-2:6	23	2	6	C8G	733	siRNA	Experimental		1	n/a	Qiagen, Hilden, Germany
CSMA_QD1	25-5:1	25	5	1	C8orf20	80346	siRNA	Experimental		1	n/a	Qiagen, Hilden, Germany
CSMA_QD1	25-4:3	25	4	3	C8orf20	80346	siRNA	Experimental		1	n/a	Qiagen, Hilden, Germany
CSMA_QD1	21-5:7	21	5	7	C9	735	siRNA	Experimental		1	n/a	Qiagen, Hilden, Germany
CSMA_QD1	21-2:6	21	2	6	C9	735	siRNA	Experimental		1	n/a	Qiagen, Hilden, Germany
CSMA_QD1	35-2:7	35	2	7	C9orf114	51490	siRNA	Experimental		1	n/a	Qiagen, Hilden, Germany
CSMA_QD1	31-6:2	31	6	2	C9orf114	51490	siRNA	Experimental		1	n/a	Qiagen, Hilden, Germany
CSMA_QD1	47-6:2	47	6	2	CA1	759	siRNA	Experimental		1	n/a	Qiagen, Hilden, Germany
CSMA_QD1	47-6:4	47	6	4	CA1	759	siRNA	Experimental		1	n/a	Qiagen, Hilden, Germany
CSMA_QD1	14-7:7	14	7	7	CA10	56934	siRNA	Experimental		1	n/a	Qiagen, Hilden, Germany
CSMA_QD1	18-2:5	18	2	5	CA10	56934	siRNA	Experimental		1	n/a	Qiagen, Hilden, Germany
CSMA_QD1	21-4:1	21	4	1	CA11	770	siRNA	Experimental		1	n/a	Qiagen, Hilden, Germany
CSMA_QD1	21-3:1	21	3	1	CA11	770	siRNA	Experimental		1	n/a	Qiagen, Hilden, Germany
CSMA_QD1	23-6:7	23	6	7	CA12	771	siRNA	Experimental		1	n/a	Qiagen, Hilden, Germany
CSMA_QD1	23-1:4	23	1	4	CA12	771	siRNA	Experimental		1	n/a	Qiagen, Hilden, Germany
CSMA_QD1	46-1:7	46	1	7	CA14	23632	siRNA	Experimental		1	n/a	Qiagen, Hilden, Germany
CSMA_QD1	46-2:1	46	2	1	CA14	23632	siRNA	Experimental		1	n/a	Qiagen, Hilden, Germany
CSMA_QD1	45-6:2	45	6	2	CA2	760	siRNA	Experimental		1	n/a	Qiagen, Hilden, Germany
CSMA_QD1	45-6:4	45	6	4	CA2	760	siRNA	Experimental		1	n/a	Qiagen, Hilden, Germany
CSMA_QD1	47-5:7	47	5	7	CA3	761	siRNA	Experimental		1	n/a	Qiagen, Hilden, Germany
CSMA_QD1	47-2:6	47	2	6	CA3	761	siRNA	Experimental		1	n/a	Qiagen, Hilden, Germany
CSMA_QD1	45-5:7	45	5	7	CA4	762	siRNA	Experimental		1	n/a	Qiagen, Hilden, Germany
CSMA_QD1	45-2:6	45	2	6	CA4	762	siRNA	Experimental		1	n/a	Qiagen, Hilden, Germany
CSMA_QD1	23-3:2	23	3	2	CA5A	763	siRNA	Experimental		1	n/a	Qiagen, Hilden, Germany
CSMA_QD1	23-2:3	23	2	3	CA5A	763	siRNA	Experimental		1	n/a	Qiagen, Hilden, Germany
CSMA_QD1	37-4:1	37	4	1	CA5B	11238	siRNA	Experimental		1	n/a	Qiagen, Hilden, Germany
CSMA_QD1	37-3:1	37	3	1	CA5B	11238	siRNA	Experimental		1	n/a	Qiagen, Hilden, Germany
CSMA_QD1	21-2:3	21	2	3	CA6	765	siRNA	Experimental		1	n/a	Qiagen, Hilden, Germany
CSMA_QD1	21-3:2	21	3	2	CA6	765	siRNA	Experimental		1	n/a	Qiagen, Hilden, Germany
CSMA_QD1	23-4:8	23	4	8	CA7	766	siRNA	Experimental		1	n/a	Qiagen, Hilden, Germany
CSMA_QD1	23-7:6	23	7	6	CA7	766	siRNA	Experimental		1	n/a	Qiagen, Hilden, Germany
CSMA_QD1	21-4:8	21	4	8	CA8	767	siRNA	Experimental		1	n/a	Qiagen, Hilden, Germany
CSMA_QD1	21-7:6	21	7	6	CA8	767	siRNA	Experimental		1	n/a	Qiagen, Hilden, Germany
CSMA_QD1	23-4:1	23	4	1	CA9	768	siRNA	Experimental		1	n/a	Qiagen, Hilden, Germany
CSMA_QD1	23-3:1	23	3	1	CA9	768	siRNA	Experimental		1	n/a	Qiagen, Hilden, Germany
CSMA_QD1	10-8:2	10	8	2	CABIN1	23523	siRNA	Experimental		1	n/a	Qiagen, Hilden, Germany
CSMA_QD1	10-4:4	10	4	4	CABIN1	23523	siRNA	Experimental		1	n/a	Qiagen, Hilden, Germany
CSMA_QD1	21-6:7	21	6	7	CACNA1A	773	siRNA	Experimental		1	n/a	Qiagen, Hilden, Germany
CSMA_QD1	21-1:4	21	1	4	CACNA1A	773	siRNA	Experimental		1	n/a	Qiagen, Hilden, Germany
CSMA_QD1	47-3:2	47	3	2	CACNA1B	774	siRNA	Experimental		1	n/a	Qiagen, Hilden, Germany
CSMA_QD1	47-2:3	47	2	3	CACNA1B	774	siRNA	Experimental		1	n/a	Qiagen, Hilden, Germany
CSMA_QD1	45-3:2	45	3	2	CACNA1C	775	siRNA	Experimental		1	n/a	Qiagen, Hilden, Germany
CSMA_QD1	45-2:3	45	2	3	CACNA1C	775	siRNA	Experimental		1	n/a	Qiagen, Hilden, Germany
CSMA_QD1	47-4:8	47	4	8	CACNA1D	776	siRNA	Experimental		1	n/a	Qiagen, Hilden, Germany
CSMA_QD1	47-7:6	47	7	6	CACNA1D	776	siRNA	Experimental		1	n/a	Qiagen, Hilden, Germany
CSMA_QD1	45-4:8	45	4	8	CACNA1E	777	siRNA	Experimental		1	n/a	Qiagen, Hilden, Germany
CSMA_QD1	45-7:6	45	7	6	CACNA1E	777	siRNA	Experimental		1	n/a	Qiagen, Hilden, Germany
CSMA_QD1	47-4:1	47	4	1	CACNA1F	778	siRNA	Experimental		1	n/a	Qiagen, Hilden, Germany
CSMA_QD1	47-3:1	47	3	1	CACNA1F	778	siRNA	Experimental		1	n/a	Qiagen, Hilden, Germany
CSMA_QD1	19-6:2	19	6	2	CACNA1G	8913	siRNA	Experimental		1	n/a	Qiagen, Hilden, Germany
CSMA_QD1	23-2:7	23	2	7	CACNA1G	8913	siRNA	Experimental		1	n/a	Qiagen, Hilden, Germany
CSMA_QD1	21-2:5	21	2	5	CACNA1H	8912	siRNA	Experimental		1	n/a	Qiagen, Hilden, Germany
CSMA_QD1	17-7:7	17	7	7	CACNA1H	8912	siRNA	Experimental		1	n/a	Qiagen, Hilden, Germany
CSMA_QD1	23-2:5	23	2	5	CACNA1I	8911	siRNA	Experimental		1	n/a	Qiagen, Hilden, Germany
CSMA_QD1	19-7:7	19	7	7	CACNA1I	8911	siRNA	Experimental		1	n/a	Qiagen, Hilden, Germany
CSMA_QD1	45-4:1	45	4	1	CACNA1S	779	siRNA	Experimental		1	n/a	Qiagen, Hilden, Germany
CSMA_QD1	45-3:1	45	3	1	CACNA1S	779	siRNA	Experimental		1	n/a	Qiagen, Hilden, Germany
CSMA_QD1	47-1:4	47	1	4	CACNA2D1	781	siRNA	Experimental		1	n/a	Qiagen, Hilden, Germany
CSMA_QD1	47-6:7	47	6	7	CACNA2D1	781	siRNA	Experimental		1	n/a	Qiagen, Hilden, Germany
CSMA_QD1	8-4:6	8	4	6	CACNA2D2	9254	siRNA	Experimental		1	n/a	Qiagen, Hilden, Germany
CSMA_QD1	8-1:8	8	1	8	CACNA2D2	9254	siRNA	Experimental		1	n/a	Qiagen, Hilden, Germany
CSMA_QD1	42-7:3	42	7	3	CACNA2D3	55799	siRNA	Experimental		1	n/a	Qiagen, Hilden, Germany
CSMA_QD1	42-4:7	42	4	7	CACNA2D3	55799	siRNA	Experimental		1	n/a	Qiagen, Hilden, Germany
CSMA_QD1	45-6:7	45	6	7	CACNB1	782	siRNA	Experimental		1	n/a	Qiagen, Hilden, Germany
CSMA_QD1	45-1:4	45	1	4	CACNB1	782	siRNA	Experimental		1	n/a	Qiagen, Hilden, Germany
CSMA_QD1	35-5:4	35	5	4	CACNB1	NA	siRNA	Experimental		1	n/a	Qiagen, Hilden, Germany
CSMA_QD1	36-5:4	36	5	4	CACNB1	NA	siRNA	Experimental		1	n/a	Qiagen, Hilden, Germany
CSMA_QD1	12-5:5	12	5	5	CACNB1	NA	siRNA	Experimental		1	n/a	Qiagen, Hilden, Germany
CSMA_QD1	11-5:5	11	5	5	CACNB1	NA	siRNA	Experimental		1	n/a	Qiagen, Hilden, Germany
CSMA_QD1	23-5:5	23	5	5	CACNB1	NA	siRNA	Experimental		1	n/a	Qiagen, Hilden, Germany
CSMA_QD1	24-5:5	24	5	5	CACNB1	NA	siRNA	Experimental		1	n/a	Qiagen, Hilden, Germany
CSMA_QD1	47-5:4	47	5	4	CACNB1	NA	siRNA	Experimental		1	n/a	Qiagen, Hilden, Germany
CSMA_QD1	48-5:4	48	5	4	CACNB1	NA	siRNA	Experimental		1	n/a	Qiagen, Hilden, Germany
CSMA_QD1	23-8:4	23	8	4	CACNB2	783	siRNA	Experimental		1	n/a	Qiagen, Hilden, Germany
CSMA_QD1	23-3:8	23	3	8	CACNB2	783	siRNA	Experimental		1	n/a	Qiagen, Hilden, Germany
CSMA_QD1	21-8:4	21	8	4	CACNB3	784	siRNA	Experimental		1	n/a	Qiagen, Hilden, Germany
CSMA_QD1	21-3:8	21	3	8	CACNB3	784	siRNA	Experimental		1	n/a	Qiagen, Hilden, Germany
CSMA_QD1	23-3:4	23	3	4	CACNB4	785	siRNA	Experimental		1	n/a	Qiagen, Hilden, Germany
CSMA_QD1	23-8:5	23	8	5	CACNB4	785	siRNA	Experimental		1	n/a	Qiagen, Hilden, Germany
CSMA_QD1	21-8:5	21	8	5	CACNG1	786	siRNA	Experimental		1	n/a	Qiagen, Hilden, Germany
CSMA_QD1	21-3:4	21	3	4	CACNG1	786	siRNA	Experimental		1	n/a	Qiagen, Hilden, Germany
CSMA_QD1	26-8:2	26	8	2	CACNG2	10369	siRNA	Experimental		1	n/a	Qiagen, Hilden, Germany
CSMA_QD1	26-4:4	26	4	4	CACNG2	10369	siRNA	Experimental		1	n/a	Qiagen, Hilden, Germany
CSMA_QD1	28-8:2	28	8	2	CACNG3	10368	siRNA	Experimental		1	n/a	Qiagen, Hilden, Germany
CSMA_QD1	28-4:4	28	4	4	CACNG3	10368	siRNA	Experimental		1	n/a	Qiagen, Hilden, Germany
CSMA_QD1	21-1:7	21	1	7	CACNG4	27092	siRNA	Experimental		1	n/a	Qiagen, Hilden, Germany
CSMA_QD1	21-2:1	21	2	1	CACNG4	27092	siRNA	Experimental		1	n/a	Qiagen, Hilden, Germany
CSMA_QD1	23-1:7	23	1	7	CACNG5	27091	siRNA	Experimental		1	n/a	Qiagen, Hilden, Germany
CSMA_QD1	23-2:1	23	2	1	CACNG5	27091	siRNA	Experimental		1	n/a	Qiagen, Hilden, Germany
CSMA_QD1	37-3:5	37	3	5	CACNG6	59285	siRNA	Experimental		1	n/a	Qiagen, Hilden, Germany
CSMA_QD1	41-4:4	41	4	4	CACNG6	59285	siRNA	Experimental		1	n/a	Qiagen, Hilden, Germany
CSMA_QD1	43-4:4	43	4	4	CACNG7	59284	siRNA	Experimental		1	n/a	Qiagen, Hilden, Germany
CSMA_QD1	39-3:5	39	3	5	CACNG7	59284	siRNA	Experimental		1	n/a	Qiagen, Hilden, Germany
CSMA_QD1	37-2:2	37	2	2	CACNG8	59283	siRNA	Experimental		1	n/a	Qiagen, Hilden, Germany
CSMA_QD1	41-8:5	41	8	5	CACNG8	59283	siRNA	Experimental		1	n/a	Qiagen, Hilden, Germany
CSMA_QD1	21-4:4	21	4	4	CAD	790	siRNA	Experimental		1	n/a	Qiagen, Hilden, Germany
CSMA_QD1	21-8:2	21	8	2	CAD	790	siRNA	Experimental		1	n/a	Qiagen, Hilden, Germany
CSMA_QD1	23-1:1	23	1	1	CALCA	796	siRNA	Experimental		1	n/a	Qiagen, Hilden, Germany
CSMA_QD1	23-8:7	23	8	7	CALCA	796	siRNA	Experimental		1	n/a	Qiagen, Hilden, Germany
CSMA_QD1	21-8:7	21	8	7	CALCB	797	siRNA	Experimental		1	n/a	Qiagen, Hilden, Germany
CSMA_QD1	21-1:1	21	1	1	CALCB	797	siRNA	Experimental		1	n/a	Qiagen, Hilden, Germany
CSMA_QD1	4-7:6	4	7	6	CALCR	799	siRNA	Experimental		1	n/a	Qiagen, Hilden, Germany
CSMA_QD1	12-2:2	12	2	2	CALCR	799	siRNA	Experimental		1	n/a	Qiagen, Hilden, Germany
CSMA_QD1	47-4:6	47	4	6	CALCRL	10203	siRNA	Experimental		1	n/a	Qiagen, Hilden, Germany
CSMA_QD1	39-2:5	39	2	5	CALCRL	10203	siRNA	Experimental		1	n/a	Qiagen, Hilden, Germany
CSMA_QD1	10-4:1	10	4	1	CALM1	801	siRNA	Experimental		1	n/a	Qiagen, Hilden, Germany
CSMA_QD1	2-5:1	2	5	1	CALM1	801	siRNA	Experimental		1	n/a	Qiagen, Hilden, Germany
CSMA_QD1	36-6:5	36	6	5	CALM2	805	siRNA	Experimental		1	n/a	Qiagen, Hilden, Germany
CSMA_QD1	28-2:6	28	2	6	CALM2	805	siRNA	Experimental		1	n/a	Qiagen, Hilden, Germany
CSMA_QD1	26-2:6	26	2	6	CALM3	808	siRNA	Experimental		1	n/a	Qiagen, Hilden, Germany
CSMA_QD1	34-6:5	34	6	5	CALM3	808	siRNA	Experimental		1	n/a	Qiagen, Hilden, Germany
CSMA_QD1	32-2:4	32	2	4	CALR	811	siRNA	Experimental		1	n/a	Qiagen, Hilden, Germany
CSMA_QD1	36-3:3	36	3	3	CALR	811	siRNA	Experimental		1	n/a	Qiagen, Hilden, Germany
CSMA_QD1	6-5:8	6	5	8	CAMK1	8536	siRNA	Experimental		1	n/a	Qiagen, Hilden, Germany
CSMA_QD1	6-3:5	6	3	5	CAMK1	8536	siRNA	Experimental		1	n/a	Qiagen, Hilden, Germany
CSMA_QD1	37-1:1	37	1	1	CAMK1D	57118	siRNA	Experimental		1	n/a	Qiagen, Hilden, Germany
CSMA_QD1	45-4:7	45	4	7	CAMK1D	57118	siRNA	Experimental		1	n/a	Qiagen, Hilden, Germany
CSMA_QD1	47-2:3	47	2	3	CAMK1G	57172	siRNA	Experimental		1	n/a	Qiagen, Hilden, Germany
CSMA_QD1	39-4:8	39	4	8	CAMK1G	57172	siRNA	Experimental		1	n/a	Qiagen, Hilden, Germany
CSMA_QD1	34-1:2	34	1	2	CAMK2A	815	siRNA	Experimental		1	n/a	Qiagen, Hilden, Germany
CSMA_QD1	26-5:7	26	5	7	CAMK2A	815	siRNA	Experimental		1	n/a	Qiagen, Hilden, Germany
CSMA_QD1	36-8:5	36	8	5	CAMK2B	816	siRNA	Experimental		1	n/a	Qiagen, Hilden, Germany
CSMA_QD1	28-3:3	28	3	3	CAMK2B	816	siRNA	Experimental		1	n/a	Qiagen, Hilden, Germany
CSMA_QD1	34-8:5	34	8	5	CAMK2D	817	siRNA	Experimental		1	n/a	Qiagen, Hilden, Germany
CSMA_QD1	26-3:3	26	3	3	CAMK2D	817	siRNA	Experimental		1	n/a	Qiagen, Hilden, Germany
CSMA_QD1	36-4:1	36	4	1	CAMK2G	818	siRNA	Experimental		1	n/a	Qiagen, Hilden, Germany
CSMA_QD1	28-5:1	28	5	1	CAMK2G	818	siRNA	Experimental		1	n/a	Qiagen, Hilden, Germany
CSMA_QD1	36-1:2	36	1	2	CAMK4	814	siRNA	Experimental		1	n/a	Qiagen, Hilden, Germany
CSMA_QD1	28-5:7	28	5	7	CAMK4	814	siRNA	Experimental		1	n/a	Qiagen, Hilden, Germany
CSMA_QD1	37-7:7	37	7	7	CaMKIINalpha	55450	siRNA	Experimental		1	n/a	Qiagen, Hilden, Germany
CSMA_QD1	45-6:7	45	6	7	CaMKIINalpha	55450	siRNA	Experimental		1	n/a	Qiagen, Hilden, Germany
CSMA_QD1	19-4:1	19	4	1	CAMKK1	84254	siRNA	Experimental		1	n/a	Qiagen, Hilden, Germany
CSMA_QD1	19-5:1	19	5	1	CAMKK1	84254	siRNA	Experimental		1	n/a	Qiagen, Hilden, Germany
CSMA_QD1	42-7:8	42	7	8	CAMKK2	10645	siRNA	Experimental		1	n/a	Qiagen, Hilden, Germany
CSMA_QD1	42-3:7	42	3	7	CAMKK2	10645	siRNA	Experimental		1	n/a	Qiagen, Hilden, Germany
CSMA_QD1	34-3:3	34	3	3	CAMLG	819	siRNA	Experimental		1	n/a	Qiagen, Hilden, Germany
CSMA_QD1	30-2:4	30	2	4	CAMLG	819	siRNA	Experimental		1	n/a	Qiagen, Hilden, Germany
CSMA_QD1	32-4:2	32	4	2	CANX	821	siRNA	Experimental		1	n/a	Qiagen, Hilden, Germany
CSMA_QD1	36-4:3	36	4	3	CANX	821	siRNA	Experimental		1	n/a	Qiagen, Hilden, Germany
CSMA_QD1	26-7:8	26	7	8	CAP1	10487	siRNA	Experimental		1	n/a	Qiagen, Hilden, Germany
CSMA_QD1	26-2:7	26	2	7	CAP1	10487	siRNA	Experimental		1	n/a	Qiagen, Hilden, Germany
CSMA_QD1	34-4:3	34	4	3	CAPN1	823	siRNA	Experimental		1	n/a	Qiagen, Hilden, Germany
CSMA_QD1	30-4:2	30	4	2	CAPN1	823	siRNA	Experimental		1	n/a	Qiagen, Hilden, Germany
CSMA_QD1	3-8:3	3	8	3	CAPN10	11132	siRNA	Experimental		1	n/a	Qiagen, Hilden, Germany
CSMA_QD1	3-8:6	3	8	6	CAPN10	11132	siRNA	Experimental		1	n/a	Qiagen, Hilden, Germany
CSMA_QD1	25-2:1	25	2	1	CAPN11	11131	siRNA	Experimental		1	n/a	Qiagen, Hilden, Germany
CSMA_QD1	25-5:8	25	5	8	CAPN11	11131	siRNA	Experimental		1	n/a	Qiagen, Hilden, Germany
CSMA_QD1	36-3:7	36	3	7	CAPN2	824	siRNA	Experimental		1	n/a	Qiagen, Hilden, Germany
CSMA_QD1	32-5:6	32	5	6	CAPN2	824	siRNA	Experimental		1	n/a	Qiagen, Hilden, Germany
CSMA_QD1	34-3:7	34	3	7	CAPN3	825	siRNA	Experimental		1	n/a	Qiagen, Hilden, Germany
CSMA_QD1	30-5:6	30	5	6	CAPN3	825	siRNA	Experimental		1	n/a	Qiagen, Hilden, Germany
CSMA_QD1	23-1:5	23	1	5	CAPN5	726	siRNA	Experimental		1	n/a	Qiagen, Hilden, Germany
CSMA_QD1	23-2:8	23	2	8	CAPN5	726	siRNA	Experimental		1	n/a	Qiagen, Hilden, Germany
CSMA_QD1	34-8:8	34	8	8	CAPN6	827	siRNA	Experimental		1	n/a	Qiagen, Hilden, Germany
CSMA_QD1	30-1:6	30	1	6	CAPN6	827	siRNA	Experimental		1	n/a	Qiagen, Hilden, Germany
CSMA_QD1	36-1:4	36	1	4	CAPN7	23473	siRNA	Experimental		1	n/a	Qiagen, Hilden, Germany
CSMA_QD1	36-6:7	36	6	7	CAPN7	23473	siRNA	Experimental		1	n/a	Qiagen, Hilden, Germany
CSMA_QD1	14-7:4	14	7	4	CAPN9	10753	siRNA	Experimental		1	n/a	Qiagen, Hilden, Germany
CSMA_QD1	14-2:5	14	2	5	CAPN9	10753	siRNA	Experimental		1	n/a	Qiagen, Hilden, Germany
CSMA_QD1	36-8:8	36	8	8	CAPNS1	826	siRNA	Experimental		1	n/a	Qiagen, Hilden, Germany
CSMA_QD1	32-1:6	32	1	6	CAPNS1	826	siRNA	Experimental		1	n/a	Qiagen, Hilden, Germany
CSMA_QD1	13-6:6	13	6	6	CARD11	84433	siRNA	Experimental		1	n/a	Qiagen, Hilden, Germany
CSMA_QD1	13-6:4	13	6	4	CARD11	84433	siRNA	Experimental		1	n/a	Qiagen, Hilden, Germany
CSMA_QD1	16-3:4	16	3	4	CARD14	79092	siRNA	Experimental		1	n/a	Qiagen, Hilden, Germany
CSMA_QD1	16-8:5	16	8	5	CARD14	79092	siRNA	Experimental		1	n/a	Qiagen, Hilden, Germany
CSMA_QD1	2-8:4	2	8	4	CARD15	64127	siRNA	Experimental		1	n/a	Qiagen, Hilden, Germany
CSMA_QD1	2-3:8	2	3	8	CARD15	64127	siRNA	Experimental		1	n/a	Qiagen, Hilden, Germany
CSMA_QD1	4-6:5	4	6	5	CARD4	10392	siRNA	Experimental		1	n/a	Qiagen, Hilden, Germany
CSMA_QD1	4-8:8	4	8	8	CARD4	10392	siRNA	Experimental		1	n/a	Qiagen, Hilden, Germany
CSMA_QD1	37-3:6	37	3	6	CARD8	22900	siRNA	Experimental		1	n/a	Qiagen, Hilden, Germany
CSMA_QD1	37-3:7	37	3	7	CARD8	22900	siRNA	Experimental		1	n/a	Qiagen, Hilden, Germany
CSMA_QD1	28-3:8	28	3	8	CARD9	64170	siRNA	Experimental		1	n/a	Qiagen, Hilden, Germany
CSMA_QD1	28-8:4	28	8	4	CARD9	64170	siRNA	Experimental		1	n/a	Qiagen, Hilden, Germany
CSMA_QD1	33-2:3	33	2	3	CARKL	23729	siRNA	Experimental		1	n/a	Qiagen, Hilden, Germany
CSMA_QD1	25-4:8	25	4	8	CARKL	23729	siRNA	Experimental		1	n/a	Qiagen, Hilden, Germany
CSMA_QD1	2-8:3	2	8	3	CARM1	10498	siRNA	Experimental		1	n/a	Qiagen, Hilden, Germany
CSMA_QD1	2-8:6	2	8	6	CARM1	10498	siRNA	Experimental		1	n/a	Qiagen, Hilden, Germany
CSMA_QD1	8-1:5	8	1	5	CARS	833	siRNA	Experimental		1	n/a	Qiagen, Hilden, Germany
CSMA_QD1	12-1:2	12	1	2	CARS	833	siRNA	Experimental		1	n/a	Qiagen, Hilden, Germany
CSMA_QD1	30-5:2	30	5	2	CASK	8573	siRNA	Experimental		1	n/a	Qiagen, Hilden, Germany
CSMA_QD1	30-5:3	30	5	3	CASK	8573	siRNA	Experimental		1	n/a	Qiagen, Hilden, Germany
CSMA_QD1	6-1:5	6	1	5	CASP1	834	siRNA	Experimental		1	n/a	Qiagen, Hilden, Germany
CSMA_QD1	10-1:2	10	1	2	CASP1	834	siRNA	Experimental		1	n/a	Qiagen, Hilden, Germany
CSMA_QD1	36-2:5	36	2	5	CASP10	843	siRNA	Experimental		1	n/a	Qiagen, Hilden, Germany
CSMA_QD1	32-7:7	32	7	7	CASP10	843	siRNA	Experimental		1	n/a	Qiagen, Hilden, Germany
CSMA_QD1	24-5:5	24	5	5	CASP14	23581	siRNA	Experimental		1	n/a	Qiagen, Hilden, Germany
CSMA_QD1	24-7:5	24	7	5	CASP14	23581	siRNA	Experimental		1	n/a	Qiagen, Hilden, Germany
CSMA_QD1	12-2:5	12	2	5	CASP2	835	siRNA	Experimental		1	n/a	Qiagen, Hilden, Germany
CSMA_QD1	8-7:7	8	7	7	CASP2	835	siRNA	Experimental		1	n/a	Qiagen, Hilden, Germany
CSMA_QD1	10-2:5	10	2	5	CASP3	836	siRNA	Experimental		1	n/a	Qiagen, Hilden, Germany
CSMA_QD1	6-7:7	6	7	7	CASP3	836	siRNA	Experimental		1	n/a	Qiagen, Hilden, Germany
CSMA_QD1	12-2:7	12	2	7	CASP4	837	siRNA	Experimental		1	n/a	Qiagen, Hilden, Germany
CSMA_QD1	8-6:2	8	6	2	CASP4	837	siRNA	Experimental		1	n/a	Qiagen, Hilden, Germany
CSMA_QD1	10-2:7	10	2	7	CASP5	838	siRNA	Experimental		1	n/a	Qiagen, Hilden, Germany
CSMA_QD1	6-6:2	6	6	2	CASP5	838	siRNA	Experimental		1	n/a	Qiagen, Hilden, Germany
CSMA_QD1	12-5:8	12	5	8	CASP6	839	siRNA	Experimental		1	n/a	Qiagen, Hilden, Germany
CSMA_QD1	8-5:7	8	5	7	CASP6	839	siRNA	Experimental		1	n/a	Qiagen, Hilden, Germany
CSMA_QD1	10-5:8	10	5	8	CASP7	840	siRNA	Experimental		1	n/a	Qiagen, Hilden, Germany
CSMA_QD1	6-5:7	6	5	7	CASP7	840	siRNA	Experimental		1	n/a	Qiagen, Hilden, Germany
CSMA_QD1	32-1:5	32	1	5	CASP8	841	siRNA	Experimental		1	n/a	Qiagen, Hilden, Germany
CSMA_QD1	36-1:2	36	1	2	CASP8	841	siRNA	Experimental		1	n/a	Qiagen, Hilden, Germany
CSMA_QD1	7-3:7	7	3	7	CASP8AP2	9994	siRNA	Experimental		1	n/a	Qiagen, Hilden, Germany
CSMA_QD1	3-5:6	3	5	6	CASP8AP2	9994	siRNA	Experimental		1	n/a	Qiagen, Hilden, Germany
CSMA_QD1	34-1:2	34	1	2	CASP9	842	siRNA	Experimental		1	n/a	Qiagen, Hilden, Germany
CSMA_QD1	30-1:5	30	1	5	CASP9	842	siRNA	Experimental		1	n/a	Qiagen, Hilden, Germany
CSMA_QD1	34-2:5	34	2	5	CASQ2	845	siRNA	Experimental		1	n/a	Qiagen, Hilden, Germany
CSMA_QD1	30-7:7	30	7	7	CASQ2	845	siRNA	Experimental		1	n/a	Qiagen, Hilden, Germany
CSMA_QD1	10-2:2	10	2	2	CASR	846	siRNA	Experimental		1	n/a	Qiagen, Hilden, Germany
CSMA_QD1	2-7:6	2	7	6	CASR	846	siRNA	Experimental		1	n/a	Qiagen, Hilden, Germany
CSMA_QD1	36-2:7	36	2	7	CAT	847	siRNA	Experimental		1	n/a	Qiagen, Hilden, Germany
CSMA_QD1	32-6:2	32	6	2	CAT	847	siRNA	Experimental		1	n/a	Qiagen, Hilden, Germany
CSMA_QD1	34-2:7	34	2	7	CAV1	857	siRNA	Experimental		1	n/a	Qiagen, Hilden, Germany
CSMA_QD1	30-6:2	30	6	2	CAV1	857	siRNA	Experimental		1	n/a	Qiagen, Hilden, Germany
CSMA_QD1	36-5:8	36	5	8	CAV2	858	siRNA	Experimental		1	n/a	Qiagen, Hilden, Germany
CSMA_QD1	32-5:7	32	5	7	CAV2	858	siRNA	Experimental		1	n/a	Qiagen, Hilden, Germany
CSMA_QD1	34-5:8	34	5	8	CAV3	859	siRNA	Experimental		1	n/a	Qiagen, Hilden, Germany
CSMA_QD1	30-5:7	30	5	7	CAV3	859	siRNA	Experimental		1	n/a	Qiagen, Hilden, Germany
CSMA_QD1	8-4:8	8	4	8	CBFB	865	siRNA	Experimental		1	n/a	Qiagen, Hilden, Germany
CSMA_QD1	12-8:1	12	8	1	CBFB	865	siRNA	Experimental		1	n/a	Qiagen, Hilden, Germany
CSMA_QD1	12-4:5	12	4	5	CBL	867	siRNA	Experimental		1	n/a	Qiagen, Hilden, Germany
CSMA_QD1	8-4:1	8	4	1	CBL	867	siRNA	Experimental		1	n/a	Qiagen, Hilden, Germany
CSMA_QD1	6-4:1	6	4	1	CBLB	868	siRNA	Experimental		1	n/a	Qiagen, Hilden, Germany
CSMA_QD1	10-4:5	10	4	5	CBLB	868	siRNA	Experimental		1	n/a	Qiagen, Hilden, Germany
CSMA_QD1	48-2:2	48	2	2	CBLC	23624	siRNA	Experimental		1	n/a	Qiagen, Hilden, Germany
CSMA_QD1	48-7:4	48	7	4	CBLC	23624	siRNA	Experimental		1	n/a	Qiagen, Hilden, Germany
CSMA_QD1	40-7:3	40	7	3	CBLL1	79872	siRNA	Experimental		1	n/a	Qiagen, Hilden, Germany
CSMA_QD1	40-4:7	40	4	7	CBLL1	79872	siRNA	Experimental		1	n/a	Qiagen, Hilden, Germany
CSMA_QD1	6-6:7	6	6	7	CBR1	873	siRNA	Experimental		1	n/a	Qiagen, Hilden, Germany
CSMA_QD1	10-4:7	10	4	7	CBR1	873	siRNA	Experimental		1	n/a	Qiagen, Hilden, Germany
CSMA_QD1	32-3:2	32	3	2	CBR3	874	siRNA	Experimental		1	n/a	Qiagen, Hilden, Germany
CSMA_QD1	36-8:3	36	8	3	CBR3	874	siRNA	Experimental		1	n/a	Qiagen, Hilden, Germany
CSMA_QD1	34-8:3	34	8	3	CBS	875	siRNA	Experimental		1	n/a	Qiagen, Hilden, Germany
CSMA_QD1	30-3:2	30	3	2	CBS	875	siRNA	Experimental		1	n/a	Qiagen, Hilden, Germany
CSMA_QD1	39-4:4	39	4	4	CBX3	11335	siRNA	Experimental		1	n/a	Qiagen, Hilden, Germany
CSMA_QD1	39-8:2	39	8	2	CBX3	11335	siRNA	Experimental		1	n/a	Qiagen, Hilden, Germany
CSMA_QD1	48-6:1	48	6	1	CBX4	8535	siRNA	Experimental		1	n/a	Qiagen, Hilden, Germany
CSMA_QD1	44-8:4	44	8	4	CBX4	8535	siRNA	Experimental		1	n/a	Qiagen, Hilden, Germany
CSMA_QD1	36-6:8	36	6	8	CCBP2	1238	siRNA	Experimental		1	n/a	Qiagen, Hilden, Germany
CSMA_QD1	28-3:2	28	3	2	CCBP2	1238	siRNA	Experimental		1	n/a	Qiagen, Hilden, Germany
CSMA_QD1	36-8:1	36	8	1	CCK	885	siRNA	Experimental		1	n/a	Qiagen, Hilden, Germany
CSMA_QD1	32-4:8	32	4	8	CCK	885	siRNA	Experimental		1	n/a	Qiagen, Hilden, Germany
CSMA_QD1	36-4:6	36	4	6	CCKAR	886	siRNA	Experimental		1	n/a	Qiagen, Hilden, Germany
CSMA_QD1	28-2:5	28	2	5	CCKAR	886	siRNA	Experimental		1	n/a	Qiagen, Hilden, Germany
CSMA_QD1	34-4:6	34	4	6	CCKBR	887	siRNA	Experimental		1	n/a	Qiagen, Hilden, Germany
CSMA_QD1	26-2:5	26	2	5	CCKBR	887	siRNA	Experimental		1	n/a	Qiagen, Hilden, Germany
CSMA_QD1	27-5:3	27	5	3	CCL1	6346	siRNA	Experimental		1	n/a	Qiagen, Hilden, Germany
CSMA_QD1	31-7:6	31	7	6	CCL1	6346	siRNA	Experimental		1	n/a	Qiagen, Hilden, Germany
CSMA_QD1	3-2:2	3	2	2	CCL11	6356	siRNA	Experimental		1	n/a	Qiagen, Hilden, Germany
CSMA_QD1	7-8:5	7	8	5	CCL11	6356	siRNA	Experimental		1	n/a	Qiagen, Hilden, Germany
CSMA_QD1	1-2:2	1	2	2	CCL13	6357	siRNA	Experimental		1	n/a	Qiagen, Hilden, Germany
CSMA_QD1	5-8:5	5	8	5	CCL13	6357	siRNA	Experimental		1	n/a	Qiagen, Hilden, Germany
CSMA_QD1	3-3:5	3	3	5	CCL14	6358	siRNA	Experimental		1	n/a	Qiagen, Hilden, Germany
CSMA_QD1	7-4:4	7	4	4	CCL14	6358	siRNA	Experimental		1	n/a	Qiagen, Hilden, Germany
CSMA_QD1	1-3:5	1	3	5	CCL16	6360	siRNA	Experimental		1	n/a	Qiagen, Hilden, Germany
CSMA_QD1	5-4:4	5	4	4	CCL16	6360	siRNA	Experimental		1	n/a	Qiagen, Hilden, Germany
CSMA_QD1	7-8:7	7	8	7	CCL17	6361	siRNA	Experimental		1	n/a	Qiagen, Hilden, Germany
CSMA_QD1	3-1:7	3	1	7	CCL17	6361	siRNA	Experimental		1	n/a	Qiagen, Hilden, Germany
CSMA_QD1	1-1:7	1	1	7	CCL18	6362	siRNA	Experimental		1	n/a	Qiagen, Hilden, Germany
CSMA_QD1	5-8:7	5	8	7	CCL18	6362	siRNA	Experimental		1	n/a	Qiagen, Hilden, Germany
CSMA_QD1	27-7:5	27	7	5	CCL19	6363	siRNA	Experimental		1	n/a	Qiagen, Hilden, Germany
CSMA_QD1	31-3:8	31	3	8	CCL19	6363	siRNA	Experimental		1	n/a	Qiagen, Hilden, Germany
CSMA_QD1	25-5:3	25	5	3	CCL2	6347	siRNA	Experimental		1	n/a	Qiagen, Hilden, Germany
CSMA_QD1	29-7:6	29	7	6	CCL2	6347	siRNA	Experimental		1	n/a	Qiagen, Hilden, Germany
CSMA_QD1	25-7:5	25	7	5	CCL20	6364	siRNA	Experimental		1	n/a	Qiagen, Hilden, Germany
CSMA_QD1	29-3:8	29	3	8	CCL20	6364	siRNA	Experimental		1	n/a	Qiagen, Hilden, Germany
CSMA_QD1	31-8:5	31	8	5	CCL21	6366	siRNA	Experimental		1	n/a	Qiagen, Hilden, Germany
CSMA_QD1	27-2:2	27	2	2	CCL21	6366	siRNA	Experimental		1	n/a	Qiagen, Hilden, Germany
CSMA_QD1	25-2:2	25	2	2	CCL22	6367	siRNA	Experimental		1	n/a	Qiagen, Hilden, Germany
CSMA_QD1	29-8:5	29	8	5	CCL22	6367	siRNA	Experimental		1	n/a	Qiagen, Hilden, Germany
CSMA_QD1	27-3:5	27	3	5	CCL23	6368	siRNA	Experimental		1	n/a	Qiagen, Hilden, Germany
CSMA_QD1	31-4:4	31	4	4	CCL23	6368	siRNA	Experimental		1	n/a	Qiagen, Hilden, Germany
CSMA_QD1	25-3:5	25	3	5	CCL24	6369	siRNA	Experimental		1	n/a	Qiagen, Hilden, Germany
CSMA_QD1	29-4:4	29	4	4	CCL24	6369	siRNA	Experimental		1	n/a	Qiagen, Hilden, Germany
CSMA_QD1	31-8:7	31	8	7	CCL25	6370	siRNA	Experimental		1	n/a	Qiagen, Hilden, Germany
CSMA_QD1	27-1:7	27	1	7	CCL25	6370	siRNA	Experimental		1	n/a	Qiagen, Hilden, Germany
CSMA_QD1	4-8:2	4	8	2	CCL26	10344	siRNA	Experimental		1	n/a	Qiagen, Hilden, Germany
CSMA_QD1	4-4:4	4	4	4	CCL26	10344	siRNA	Experimental		1	n/a	Qiagen, Hilden, Germany
CSMA_QD1	16-7:3	16	7	3	CCL27	10850	siRNA	Experimental		1	n/a	Qiagen, Hilden, Germany
CSMA_QD1	16-4:7	16	4	7	CCL27	10850	siRNA	Experimental		1	n/a	Qiagen, Hilden, Germany
CSMA_QD1	38-2:2	38	2	2	CCL28	56477	siRNA	Experimental		1	n/a	Qiagen, Hilden, Germany
CSMA_QD1	42-8:5	42	8	5	CCL28	56477	siRNA	Experimental		1	n/a	Qiagen, Hilden, Germany
CSMA_QD1	27-6:3	27	6	3	CCL3	6348	siRNA	Experimental		1	n/a	Qiagen, Hilden, Germany
CSMA_QD1	31-3:1	31	3	1	CCL3	6348	siRNA	Experimental		1	n/a	Qiagen, Hilden, Germany
CSMA_QD1	25-6:3	25	6	3	CCL3L1	6349	siRNA	Experimental		1	n/a	Qiagen, Hilden, Germany
CSMA_QD1	29-3:1	29	3	1	CCL3L1	6349	siRNA	Experimental		1	n/a	Qiagen, Hilden, Germany
CSMA_QD1	27-7:2	27	7	2	CCL4	6351	siRNA	Experimental		1	n/a	Qiagen, Hilden, Germany
CSMA_QD1	31-1:4	31	1	4	CCL4	6351	siRNA	Experimental		1	n/a	Qiagen, Hilden, Germany
CSMA_QD1	20-1:4	20	1	4	CCL4L	9560	siRNA	Experimental		1	n/a	Qiagen, Hilden, Germany
CSMA_QD1	16-7:2	16	7	2	CCL4L	9560	siRNA	Experimental		1	n/a	Qiagen, Hilden, Germany
CSMA_QD1	25-7:2	25	7	2	CCL5	6352	siRNA	Experimental		1	n/a	Qiagen, Hilden, Germany
CSMA_QD1	29-1:4	29	1	4	CCL5	6352	siRNA	Experimental		1	n/a	Qiagen, Hilden, Germany
CSMA_QD1	3-7:5	3	7	5	CCL7	6354	siRNA	Experimental		1	n/a	Qiagen, Hilden, Germany
CSMA_QD1	7-3:8	7	3	8	CCL7	6354	siRNA	Experimental		1	n/a	Qiagen, Hilden, Germany
CSMA_QD1	1-7:5	1	7	5	CCL8	6355	siRNA	Experimental		1	n/a	Qiagen, Hilden, Germany
CSMA_QD1	5-3:8	5	3	8	CCL8	6355	siRNA	Experimental		1	n/a	Qiagen, Hilden, Germany
CSMA_QD1	34-8:1	34	8	1	CCM1	889	siRNA	Experimental		1	n/a	Qiagen, Hilden, Germany
CSMA_QD1	30-4:8	30	4	8	CCM1	889	siRNA	Experimental		1	n/a	Qiagen, Hilden, Germany
CSMA_QD1	23-1:2	23	1	2	CCNA1	8900	siRNA	Experimental		1	n/a	Qiagen, Hilden, Germany
CSMA_QD1	19-1:5	19	1	5	CCNA1	8900	siRNA	Experimental		1	n/a	Qiagen, Hilden, Germany
CSMA_QD1	32-4:1	32	4	1	CCNA2	890	siRNA	Experimental		1	n/a	Qiagen, Hilden, Germany
CSMA_QD1	36-4:5	36	4	5	CCNA2	890	siRNA	Experimental		1	n/a	Qiagen, Hilden, Germany
CSMA_QD1	34-4:5	34	4	5	CCNB1	891	siRNA	Experimental		1	n/a	Qiagen, Hilden, Germany
CSMA_QD1	30-4:1	30	4	1	CCNB1	891	siRNA	Experimental		1	n/a	Qiagen, Hilden, Germany
CSMA_QD1	17-5:1	17	5	1	CCNB2	9133	siRNA	Experimental		1	n/a	Qiagen, Hilden, Germany
CSMA_QD1	17-5:3	17	5	3	CCNB2	9133	siRNA	Experimental		1	n/a	Qiagen, Hilden, Germany
CSMA_QD1	36-4:7	36	4	7	CCNC	892	siRNA	Experimental		1	n/a	Qiagen, Hilden, Germany
CSMA_QD1	32-6:7	32	6	7	CCNC	892	siRNA	Experimental		1	n/a	Qiagen, Hilden, Germany
CSMA_QD1	35-6:7	35	6	7	CCND1	595	siRNA	Experimental		1	n/a	Qiagen, Hilden, Germany
CSMA_QD1	35-1:4	35	1	4	CCND1	595	siRNA	Experimental		1	n/a	Qiagen, Hilden, Germany
CSMA_QD1	34-4:7	34	4	7	CCND2	894	siRNA	Experimental		1	n/a	Qiagen, Hilden, Germany
CSMA_QD1	30-6:7	30	6	7	CCND2	894	siRNA	Experimental		1	n/a	Qiagen, Hilden, Germany
CSMA_QD1	12-6:1	12	6	1	CCND3	896	siRNA	Experimental		1	n/a	Qiagen, Hilden, Germany
CSMA_QD1	8-8:4	8	8	4	CCND3	896	siRNA	Experimental		1	n/a	Qiagen, Hilden, Germany
CSMA_QD1	10-6:1	10	6	1	CCNE1	898	siRNA	Experimental		1	n/a	Qiagen, Hilden, Germany
CSMA_QD1	6-8:4	6	8	4	CCNE1	898	siRNA	Experimental		1	n/a	Qiagen, Hilden, Germany
CSMA_QD1	19-3:6	19	3	6	CCNE2	9134	siRNA	Experimental		1	n/a	Qiagen, Hilden, Germany
CSMA_QD1	19-6:3	19	6	3	CCNE2	9134	siRNA	Experimental		1	n/a	Qiagen, Hilden, Germany
CSMA_QD1	12-1:8	12	1	8	CCNF	899	siRNA	Experimental		1	n/a	Qiagen, Hilden, Germany
CSMA_QD1	8-3:4	8	3	4	CCNF	899	siRNA	Experimental		1	n/a	Qiagen, Hilden, Germany
CSMA_QD1	10-1:8	10	1	8	CCNG1	900	siRNA	Experimental		1	n/a	Qiagen, Hilden, Germany
CSMA_QD1	6-3:4	6	3	4	CCNG1	900	siRNA	Experimental		1	n/a	Qiagen, Hilden, Germany
CSMA_QD1	12-6:6	12	6	6	CCNG2	901	siRNA	Experimental		1	n/a	Qiagen, Hilden, Germany
CSMA_QD1	8-8:2	8	8	2	CCNG2	901	siRNA	Experimental		1	n/a	Qiagen, Hilden, Germany
CSMA_QD1	10-6:6	10	6	6	CCNH	902	siRNA	Experimental		1	n/a	Qiagen, Hilden, Germany
CSMA_QD1	6-8:2	6	8	2	CCNH	902	siRNA	Experimental		1	n/a	Qiagen, Hilden, Germany
CSMA_QD1	29-1:1	29	1	1	CCNK	8812	siRNA	Experimental		1	n/a	Qiagen, Hilden, Germany
CSMA_QD1	33-6:8	33	6	8	CCNK	8812	siRNA	Experimental		1	n/a	Qiagen, Hilden, Germany
CSMA_QD1	7-6:6	7	6	6	CCNL1	57018	siRNA	Experimental		1	n/a	Qiagen, Hilden, Germany
CSMA_QD1	7-6:4	7	6	4	CCNL1	57018	siRNA	Experimental		1	n/a	Qiagen, Hilden, Germany
CSMA_QD1	1-5:4	1	5	4	CCNL2	81669	siRNA	Experimental		1	n/a	Qiagen, Hilden, Germany
CSMA_QD1	1-4:5	1	4	5	CCNL2	81669	siRNA	Experimental		1	n/a	Qiagen, Hilden, Germany
CSMA_QD1	12-6:8	12	6	8	CCNT1	904	siRNA	Experimental		1	n/a	Qiagen, Hilden, Germany
CSMA_QD1	8-1:1	8	1	1	CCNT1	904	siRNA	Experimental		1	n/a	Qiagen, Hilden, Germany
CSMA_QD1	6-1:1	6	1	1	CCNT2	905	siRNA	Experimental		1	n/a	Qiagen, Hilden, Germany
CSMA_QD1	10-6:8	10	6	8	CCNT2	905	siRNA	Experimental		1	n/a	Qiagen, Hilden, Germany
CSMA_QD1	12-6:8	12	6	8	CCR1	1230	siRNA	Experimental		1	n/a	Qiagen, Hilden, Germany
CSMA_QD1	4-3:2	4	3	2	CCR1	1230	siRNA	Experimental		1	n/a	Qiagen, Hilden, Germany
CSMA_QD1	22-1:3	22	1	3	CCR10	2826	siRNA	Experimental		1	n/a	Qiagen, Hilden, Germany
CSMA_QD1	14-6:1	14	6	1	CCR10	2826	siRNA	Experimental		1	n/a	Qiagen, Hilden, Germany
CSMA_QD1	10-6:8	10	6	8	CCR2	1231	siRNA	Experimental		1	n/a	Qiagen, Hilden, Germany
CSMA_QD1	2-3:2	2	3	2	CCR2	1231	siRNA	Experimental		1	n/a	Qiagen, Hilden, Germany
CSMA_QD1	12-8:2	12	8	2	CCR3	1232	siRNA	Experimental		1	n/a	Qiagen, Hilden, Germany
CSMA_QD1	4-2:1	4	2	1	CCR3	1232	siRNA	Experimental		1	n/a	Qiagen, Hilden, Germany
CSMA_QD1	10-8:2	10	8	2	CCR4	1233	siRNA	Experimental		1	n/a	Qiagen, Hilden, Germany
CSMA_QD1	2-2:1	2	2	1	CCR4	1233	siRNA	Experimental		1	n/a	Qiagen, Hilden, Germany
CSMA_QD1	12-6:6	12	6	6	CCR5	1234	siRNA	Experimental		1	n/a	Qiagen, Hilden, Germany
CSMA_QD1	4-8:1	4	8	1	CCR5	1234	siRNA	Experimental		1	n/a	Qiagen, Hilden, Germany
CSMA_QD1	10-6:6	10	6	6	CCR6	1235	siRNA	Experimental		1	n/a	Qiagen, Hilden, Germany
CSMA_QD1	2-8:1	2	8	1	CCR6	1235	siRNA	Experimental		1	n/a	Qiagen, Hilden, Germany
CSMA_QD1	12-1:7	12	1	7	CCR7	1236	siRNA	Experimental		1	n/a	Qiagen, Hilden, Germany
CSMA_QD1	4-2:7	4	2	7	CCR7	1236	siRNA	Experimental		1	n/a	Qiagen, Hilden, Germany
CSMA_QD1	10-1:7	10	1	7	CCR8	1237	siRNA	Experimental		1	n/a	Qiagen, Hilden, Germany
CSMA_QD1	2-2:7	2	2	7	CCR8	1237	siRNA	Experimental		1	n/a	Qiagen, Hilden, Germany
CSMA_QD1	37-7:6	37	7	6	CCR9	10803	siRNA	Experimental		1	n/a	Qiagen, Hilden, Germany
CSMA_QD1	45-2:2	45	2	2	CCR9	10803	siRNA	Experimental		1	n/a	Qiagen, Hilden, Germany
CSMA_QD1	9-8:7	9	8	7	CCRK	23552	siRNA	Experimental		1	n/a	Qiagen, Hilden, Germany
CSMA_QD1	1-7:1	1	7	1	CCRK	23552	siRNA	Experimental		1	n/a	Qiagen, Hilden, Germany
CSMA_QD1	23-7:5	23	7	5	CCRL2	9034	siRNA	Experimental		1	n/a	Qiagen, Hilden, Germany
CSMA_QD1	15-1:6	15	1	6	CCRL2	9034	siRNA	Experimental		1	n/a	Qiagen, Hilden, Germany
CSMA_QD1	25-3:5	25	3	5	CCS	9973	siRNA	Experimental		1	n/a	Qiagen, Hilden, Germany
CSMA_QD1	29-4:4	29	4	4	CCS	9973	siRNA	Experimental		1	n/a	Qiagen, Hilden, Germany
CSMA_QD1	4-6:4	4	6	4	CCT2	10576	siRNA	Experimental		1	n/a	Qiagen, Hilden, Germany
CSMA_QD1	4-6:6	4	6	6	CCT2	10576	siRNA	Experimental		1	n/a	Qiagen, Hilden, Germany
CSMA_QD1	2-4:6	2	4	6	CCT4	10575	siRNA	Experimental		1	n/a	Qiagen, Hilden, Germany
CSMA_QD1	2-1:8	2	1	8	CCT4	10575	siRNA	Experimental		1	n/a	Qiagen, Hilden, Germany
CSMA_QD1	37-2:5	37	2	5	CCT5	22948	siRNA	Experimental		1	n/a	Qiagen, Hilden, Germany
CSMA_QD1	37-7:4	37	7	4	CCT5	22948	siRNA	Experimental		1	n/a	Qiagen, Hilden, Germany
CSMA_QD1	16-3:6	16	3	6	CCT8	10694	siRNA	Experimental		1	n/a	Qiagen, Hilden, Germany
CSMA_QD1	16-3:7	16	3	7	CCT8	10694	siRNA	Experimental		1	n/a	Qiagen, Hilden, Germany
CSMA_QD1	32-5:3	32	5	3	CD14	929	siRNA	Experimental		1	n/a	Qiagen, Hilden, Germany
CSMA_QD1	32-5:1	32	5	1	CD14	929	siRNA	Experimental		1	n/a	Qiagen, Hilden, Germany
CSMA_QD1	46-2:5	46	2	5	CD151	977	siRNA	Experimental		1	n/a	Qiagen, Hilden, Germany
CSMA_QD1	42-7:7	42	7	7	CD151	977	siRNA	Experimental		1	n/a	Qiagen, Hilden, Germany
CSMA_QD1	27-2:7	27	2	7	CD160	11126	siRNA	Experimental		1	n/a	Qiagen, Hilden, Germany
CSMA_QD1	27-7:8	27	7	8	CD160	11126	siRNA	Experimental		1	n/a	Qiagen, Hilden, Germany
CSMA_QD1	2-7:2	2	7	2	CD163	9332	siRNA	Experimental		1	n/a	Qiagen, Hilden, Germany
CSMA_QD1	6-1:4	6	1	4	CD163	9332	siRNA	Experimental		1	n/a	Qiagen, Hilden, Germany
CSMA_QD1	29-2:6	29	2	6	CD164L1	57124	siRNA	Experimental		1	n/a	Qiagen, Hilden, Germany
CSMA_QD1	29-6:8	29	6	8	CD164L1	57124	siRNA	Experimental		1	n/a	Qiagen, Hilden, Germany
CSMA_QD1	30-5:3	30	5	3	CD19	930	siRNA	Experimental		1	n/a	Qiagen, Hilden, Germany
CSMA_QD1	30-5:1	30	5	1	CD19	930	siRNA	Experimental		1	n/a	Qiagen, Hilden, Germany
CSMA_QD1	36-6:1	36	6	1	CD1A	909	siRNA	Experimental		1	n/a	Qiagen, Hilden, Germany
CSMA_QD1	32-8:4	32	8	4	CD1A	909	siRNA	Experimental		1	n/a	Qiagen, Hilden, Germany
CSMA_QD1	34-6:1	34	6	1	CD1B	910	siRNA	Experimental		1	n/a	Qiagen, Hilden, Germany
CSMA_QD1	30-8:4	30	8	4	CD1B	910	siRNA	Experimental		1	n/a	Qiagen, Hilden, Germany
CSMA_QD1	32-3:4	32	3	4	CD1C	911	siRNA	Experimental		1	n/a	Qiagen, Hilden, Germany
CSMA_QD1	36-1:8	36	1	8	CD1C	911	siRNA	Experimental		1	n/a	Qiagen, Hilden, Germany
CSMA_QD1	34-1:8	34	1	8	CD1D	912	siRNA	Experimental		1	n/a	Qiagen, Hilden, Germany
CSMA_QD1	30-3:4	30	3	4	CD1D	912	siRNA	Experimental		1	n/a	Qiagen, Hilden, Germany
CSMA_QD1	36-6:6	36	6	6	CD1E	913	siRNA	Experimental		1	n/a	Qiagen, Hilden, Germany
CSMA_QD1	32-8:2	32	8	2	CD1E	913	siRNA	Experimental		1	n/a	Qiagen, Hilden, Germany
CSMA_QD1	34-6:6	34	6	6	CD2	914	siRNA	Experimental		1	n/a	Qiagen, Hilden, Germany
CSMA_QD1	30-8:2	30	8	2	CD2	914	siRNA	Experimental		1	n/a	Qiagen, Hilden, Germany
CSMA_QD1	8-5:1	8	5	1	CD207	50489	siRNA	Experimental		1	n/a	Qiagen, Hilden, Germany
CSMA_QD1	8-5:3	8	5	3	CD207	50489	siRNA	Experimental		1	n/a	Qiagen, Hilden, Germany
CSMA_QD1	34-6:1	34	6	1	CD209	30835	siRNA	Experimental		1	n/a	Qiagen, Hilden, Germany
CSMA_QD1	30-8:4	30	8	4	CD209	30835	siRNA	Experimental		1	n/a	Qiagen, Hilden, Germany
CSMA_QD1	2-8:4	2	8	4	CD209L	10332	siRNA	Experimental		1	n/a	Qiagen, Hilden, Germany
CSMA_QD1	2-3:8	2	3	8	CD209L	10332	siRNA	Experimental		1	n/a	Qiagen, Hilden, Germany
CSMA_QD1	32-7:2	32	7	2	CD22	933	siRNA	Experimental		1	n/a	Qiagen, Hilden, Germany
CSMA_QD1	32-6:5	32	6	5	CD22	933	siRNA	Experimental		1	n/a	Qiagen, Hilden, Germany
CSMA_QD1	38-3:4	38	3	4	CD226	10666	siRNA	Experimental		1	n/a	Qiagen, Hilden, Germany
CSMA_QD1	38-8:5	38	8	5	CD226	10666	siRNA	Experimental		1	n/a	Qiagen, Hilden, Germany
CSMA_QD1	5-6:3	5	6	3	CD244	51744	siRNA	Experimental		1	n/a	Qiagen, Hilden, Germany
CSMA_QD1	5-3:6	5	3	6	CD244	51744	siRNA	Experimental		1	n/a	Qiagen, Hilden, Germany
CSMA_QD1	8-7:5	8	7	5	CD28	940	siRNA	Experimental		1	n/a	Qiagen, Hilden, Germany
CSMA_QD1	8-5:5	8	5	5	CD28	940	siRNA	Experimental		1	n/a	Qiagen, Hilden, Germany
CSMA_QD1	24-1:7	24	1	7	CD2AP	23607	siRNA	Experimental		1	n/a	Qiagen, Hilden, Germany
CSMA_QD1	24-2:1	24	2	1	CD2AP	23607	siRNA	Experimental		1	n/a	Qiagen, Hilden, Germany
CSMA_QD1	6-3:5	6	3	5	CD33	945	siRNA	Experimental		1	n/a	Qiagen, Hilden, Germany
CSMA_QD1	6-7:8	6	7	8	CD33	945	siRNA	Experimental		1	n/a	Qiagen, Hilden, Germany
CSMA_QD1	6-1:7	6	1	7	CD34	947	siRNA	Experimental		1	n/a	Qiagen, Hilden, Germany
CSMA_QD1	6-2:1	6	2	1	CD34	947	siRNA	Experimental		1	n/a	Qiagen, Hilden, Germany
CSMA_QD1	48-3:3	48	3	3	CD36	948	siRNA	Experimental		1	n/a	Qiagen, Hilden, Germany
CSMA_QD1	44-2:4	44	2	4	CD36	948	siRNA	Experimental		1	n/a	Qiagen, Hilden, Germany
CSMA_QD1	46-4:3	46	4	3	CD38	952	siRNA	Experimental		1	n/a	Qiagen, Hilden, Germany
CSMA_QD1	42-4:2	42	4	2	CD38	952	siRNA	Experimental		1	n/a	Qiagen, Hilden, Germany
CSMA_QD1	32-1:1	32	1	1	CD3D	915	siRNA	Experimental		1	n/a	Qiagen, Hilden, Germany
CSMA_QD1	36-6:8	36	6	8	CD3D	915	siRNA	Experimental		1	n/a	Qiagen, Hilden, Germany
CSMA_QD1	30-1:1	30	1	1	CD3E	916	siRNA	Experimental		1	n/a	Qiagen, Hilden, Germany
CSMA_QD1	34-6:8	34	6	8	CD3E	916	siRNA	Experimental		1	n/a	Qiagen, Hilden, Germany
CSMA_QD1	8-1:3	8	1	3	CD3G	917	siRNA	Experimental		1	n/a	Qiagen, Hilden, Germany
CSMA_QD1	8-5:2	8	5	2	CD3G	917	siRNA	Experimental		1	n/a	Qiagen, Hilden, Germany
CSMA_QD1	6-1:3	6	1	3	CD3Z	919	siRNA	Experimental		1	n/a	Qiagen, Hilden, Germany
CSMA_QD1	6-5:2	6	5	2	CD3Z	919	siRNA	Experimental		1	n/a	Qiagen, Hilden, Germany
CSMA_QD1	8-5:3	8	5	3	CD4	920	siRNA	Experimental		1	n/a	Qiagen, Hilden, Germany
CSMA_QD1	8-5:1	8	5	1	CD4	920	siRNA	Experimental		1	n/a	Qiagen, Hilden, Germany
CSMA_QD1	48-3:7	48	3	7	CD40	958	siRNA	Experimental		1	n/a	Qiagen, Hilden, Germany
CSMA_QD1	44-5:6	44	5	6	CD40	958	siRNA	Experimental		1	n/a	Qiagen, Hilden, Germany
CSMA_QD1	46-3:7	46	3	7	CD40LG	959	siRNA	Experimental		1	n/a	Qiagen, Hilden, Germany
CSMA_QD1	42-5:6	42	5	6	CD40LG	959	siRNA	Experimental		1	n/a	Qiagen, Hilden, Germany
CSMA_QD1	48-8:8	48	8	8	CD44	960	siRNA	Experimental		1	n/a	Qiagen, Hilden, Germany
CSMA_QD1	44-1:6	44	1	6	CD44	960	siRNA	Experimental		1	n/a	Qiagen, Hilden, Germany
CSMA_QD1	42-1:6	42	1	6	CD47	961	siRNA	Experimental		1	n/a	Qiagen, Hilden, Germany
CSMA_QD1	46-8:8	46	8	8	CD47	961	siRNA	Experimental		1	n/a	Qiagen, Hilden, Germany
CSMA_QD1	24-1:2	24	1	2	CD48	962	siRNA	Experimental		1	n/a	Qiagen, Hilden, Germany
CSMA_QD1	20-1:5	20	1	5	CD48	962	siRNA	Experimental		1	n/a	Qiagen, Hilden, Germany
CSMA_QD1	6-5:3	6	5	3	CD5	921	siRNA	Experimental		1	n/a	Qiagen, Hilden, Germany
CSMA_QD1	6-5:1	6	5	1	CD5	921	siRNA	Experimental		1	n/a	Qiagen, Hilden, Germany
CSMA_QD1	22-1:2	22	1	2	CD58	965	siRNA	Experimental		1	n/a	Qiagen, Hilden, Germany
CSMA_QD1	18-1:5	18	1	5	CD58	965	siRNA	Experimental		1	n/a	Qiagen, Hilden, Germany
CSMA_QD1	24-2:5	24	2	5	CD59	966	siRNA	Experimental		1	n/a	Qiagen, Hilden, Germany
CSMA_QD1	20-7:7	20	7	7	CD59	966	siRNA	Experimental		1	n/a	Qiagen, Hilden, Germany
CSMA_QD1	8-6:3	8	6	3	CD5L	922	siRNA	Experimental		1	n/a	Qiagen, Hilden, Germany
CSMA_QD1	8-3:6	8	3	6	CD5L	922	siRNA	Experimental		1	n/a	Qiagen, Hilden, Germany
CSMA_QD1	6-6:3	6	6	3	CD6	923	siRNA	Experimental		1	n/a	Qiagen, Hilden, Germany
CSMA_QD1	6-3:6	6	3	6	CD6	923	siRNA	Experimental		1	n/a	Qiagen, Hilden, Germany
CSMA_QD1	22-2:5	22	2	5	CD63	967	siRNA	Experimental		1	n/a	Qiagen, Hilden, Germany
CSMA_QD1	18-7:7	18	7	7	CD63	967	siRNA	Experimental		1	n/a	Qiagen, Hilden, Germany
CSMA_QD1	24-2:7	24	2	7	CD68	968	siRNA	Experimental		1	n/a	Qiagen, Hilden, Germany
CSMA_QD1	20-6:2	20	6	2	CD68	968	siRNA	Experimental		1	n/a	Qiagen, Hilden, Germany
CSMA_QD1	22-2:7	22	2	7	CD69	969	siRNA	Experimental		1	n/a	Qiagen, Hilden, Germany
CSMA_QD1	18-6:2	18	6	2	CD69	969	siRNA	Experimental		1	n/a	Qiagen, Hilden, Germany
CSMA_QD1	8-6:5	8	6	5	CD7	924	siRNA	Experimental		1	n/a	Qiagen, Hilden, Germany
CSMA_QD1	8-7:2	8	7	2	CD7	924	siRNA	Experimental		1	n/a	Qiagen, Hilden, Germany
CSMA_QD1	24-5:8	24	5	8	CD72	971	siRNA	Experimental		1	n/a	Qiagen, Hilden, Germany
CSMA_QD1	20-5:7	20	5	7	CD72	971	siRNA	Experimental		1	n/a	Qiagen, Hilden, Germany
CSMA_QD1	22-5:8	22	5	8	CD74	972	siRNA	Experimental		1	n/a	Qiagen, Hilden, Germany
CSMA_QD1	18-5:7	18	5	7	CD74	972	siRNA	Experimental		1	n/a	Qiagen, Hilden, Germany
CSMA_QD1	48-1:2	48	1	2	CD79A	973	siRNA	Experimental		1	n/a	Qiagen, Hilden, Germany
CSMA_QD1	44-1:5	44	1	5	CD79A	973	siRNA	Experimental		1	n/a	Qiagen, Hilden, Germany
CSMA_QD1	46-1:2	46	1	2	CD79B	974	siRNA	Experimental		1	n/a	Qiagen, Hilden, Germany
CSMA_QD1	42-1:5	42	1	5	CD79B	974	siRNA	Experimental		1	n/a	Qiagen, Hilden, Germany
CSMA_QD1	6-7:5	6	7	5	CD80	941	siRNA	Experimental		1	n/a	Qiagen, Hilden, Germany
CSMA_QD1	6-5:5	6	5	5	CD80	941	siRNA	Experimental		1	n/a	Qiagen, Hilden, Germany
CSMA_QD1	48-2:5	48	2	5	CD81	975	siRNA	Experimental		1	n/a	Qiagen, Hilden, Germany
CSMA_QD1	44-7:7	44	7	7	CD81	975	siRNA	Experimental		1	n/a	Qiagen, Hilden, Germany
CSMA_QD1	31-1:3	31	1	3	CD84	8832	siRNA	Experimental		1	n/a	Qiagen, Hilden, Germany
CSMA_QD1	31-5:2	31	5	2	CD84	8832	siRNA	Experimental		1	n/a	Qiagen, Hilden, Germany
CSMA_QD1	8-2:2	8	2	2	CD86	942	siRNA	Experimental		1	n/a	Qiagen, Hilden, Germany
CSMA_QD1	8-7:4	8	7	4	CD86	942	siRNA	Experimental		1	n/a	Qiagen, Hilden, Germany
CSMA_QD1	6-7:2	6	7	2	CD8A	925	siRNA	Experimental		1	n/a	Qiagen, Hilden, Germany
CSMA_QD1	6-6:5	6	6	5	CD8A	925	siRNA	Experimental		1	n/a	Qiagen, Hilden, Germany
CSMA_QD1	32-1:3	32	1	3	CD8B1	926	siRNA	Experimental		1	n/a	Qiagen, Hilden, Germany
CSMA_QD1	32-5:2	32	5	2	CD8B1	926	siRNA	Experimental		1	n/a	Qiagen, Hilden, Germany
CSMA_QD1	30-1:3	30	1	3	CD9	928	siRNA	Experimental		1	n/a	Qiagen, Hilden, Germany
CSMA_QD1	30-5:2	30	5	2	CD9	928	siRNA	Experimental		1	n/a	Qiagen, Hilden, Germany
CSMA_QD1	15-4:2	15	4	2	CD96	10225	siRNA	Experimental		1	n/a	Qiagen, Hilden, Germany
CSMA_QD1	19-4:3	19	4	3	CD96	10225	siRNA	Experimental		1	n/a	Qiagen, Hilden, Germany
CSMA_QD1	36-4:4	36	4	4	CD97	976	siRNA	Experimental		1	n/a	Qiagen, Hilden, Germany
CSMA_QD1	28-1:4	28	1	4	CD97	976	siRNA	Experimental		1	n/a	Qiagen, Hilden, Germany
CSMA_QD1	45-1:3	45	1	3	CD99	4267	siRNA	Experimental		1	n/a	Qiagen, Hilden, Germany
CSMA_QD1	45-5:2	45	5	2	CD99	4267	siRNA	Experimental		1	n/a	Qiagen, Hilden, Germany
CSMA_QD1	42-8:2	42	8	2	CDC14A	8556	siRNA	Experimental		1	n/a	Qiagen, Hilden, Germany
CSMA_QD1	46-6:6	46	6	6	CDC14A	8556	siRNA	Experimental		1	n/a	Qiagen, Hilden, Germany
CSMA_QD1	44-8:2	44	8	2	CDC14B	8555	siRNA	Experimental		1	n/a	Qiagen, Hilden, Germany
CSMA_QD1	48-6:6	48	6	6	CDC14B	8555	siRNA	Experimental		1	n/a	Qiagen, Hilden, Germany
CSMA_QD1	47-8:8	47	8	8	CDC16	8881	siRNA	Experimental		1	n/a	Qiagen, Hilden, Germany
CSMA_QD1	43-1:6	43	1	6	CDC16	8881	siRNA	Experimental		1	n/a	Qiagen, Hilden, Germany
CSMA_QD1	26-5:1	26	5	1	CDC2	983	siRNA	Experimental		1	n/a	Qiagen, Hilden, Germany
CSMA_QD1	34-4:1	34	4	1	CDC2	983	siRNA	Experimental		1	n/a	Qiagen, Hilden, Germany
CSMA_QD1	42-6:2	42	6	2	CDC20	991	siRNA	Experimental		1	n/a	Qiagen, Hilden, Germany
CSMA_QD1	46-2:7	46	2	7	CDC20	991	siRNA	Experimental		1	n/a	Qiagen, Hilden, Germany
CSMA_QD1	9-2:5	9	2	5	CDC23	8697	siRNA	Experimental		1	n/a	Qiagen, Hilden, Germany
CSMA_QD1	5-7:7	5	7	7	CDC23	8697	siRNA	Experimental		1	n/a	Qiagen, Hilden, Germany
CSMA_QD1	42-2:2	42	2	2	CDC25A	993	siRNA	Experimental		1	n/a	Qiagen, Hilden, Germany
CSMA_QD1	42-7:6	42	7	6	CDC25A	993	siRNA	Experimental		1	n/a	Qiagen, Hilden, Germany
CSMA_QD1	20-3:2	20	3	2	CDC25B	994	siRNA	Experimental		1	n/a	Qiagen, Hilden, Germany
CSMA_QD1	20-6:8	20	6	8	CDC25B	994	siRNA	Experimental		1	n/a	Qiagen, Hilden, Germany
CSMA_QD1	18-6:8	18	6	8	CDC25C	995	siRNA	Experimental		1	n/a	Qiagen, Hilden, Germany
CSMA_QD1	18-3:2	18	3	2	CDC25C	995	siRNA	Experimental		1	n/a	Qiagen, Hilden, Germany
CSMA_QD1	48-5:8	48	5	8	CDC27	996	siRNA	Experimental		1	n/a	Qiagen, Hilden, Germany
CSMA_QD1	44-5:7	44	5	7	CDC27	996	siRNA	Experimental		1	n/a	Qiagen, Hilden, Germany
CSMA_QD1	12-3:8	12	3	8	CDC2L1	984	siRNA	Experimental		1	n/a	Qiagen, Hilden, Germany
CSMA_QD1	4-8:4	4	8	4	CDC2L1	984	siRNA	Experimental		1	n/a	Qiagen, Hilden, Germany
CSMA_QD1	48-2:7	48	2	7	CDC2L2	985	siRNA	Experimental		1	n/a	Qiagen, Hilden, Germany
CSMA_QD1	44-6:2	44	6	2	CDC2L2	985	siRNA	Experimental		1	n/a	Qiagen, Hilden, Germany
CSMA_QD1	8-2:6	8	2	6	CDC2L5	8621	siRNA	Experimental		1	n/a	Qiagen, Hilden, Germany
CSMA_QD1	8-6:5	8	6	5	CDC2L5	8621	siRNA	Experimental		1	n/a	Qiagen, Hilden, Germany
CSMA_QD1	25-7:7	25	7	7	CDC2L6	23097	siRNA	Experimental		1	n/a	Qiagen, Hilden, Germany
CSMA_QD1	33-6:7	33	6	7	CDC2L6	23097	siRNA	Experimental		1	n/a	Qiagen, Hilden, Germany
CSMA_QD1	46-5:8	46	5	8	CDC42	998	siRNA	Experimental		1	n/a	Qiagen, Hilden, Germany
CSMA_QD1	42-5:7	42	5	7	CDC42	998	siRNA	Experimental		1	n/a	Qiagen, Hilden, Germany
CSMA_QD1	30-4:2	30	4	2	CDC42BPA	8476	siRNA	Experimental		1	n/a	Qiagen, Hilden, Germany
CSMA_QD1	30-5:6	30	5	6	CDC42BPA	8476	siRNA	Experimental		1	n/a	Qiagen, Hilden, Germany
CSMA_QD1	48-4:5	48	4	5	CDC42BPB	9578	siRNA	Experimental		1	n/a	Qiagen, Hilden, Germany
CSMA_QD1	40-6:2	40	6	2	CDC42BPB	9578	siRNA	Experimental		1	n/a	Qiagen, Hilden, Germany
CSMA_QD1	37-2:4	37	2	4	CDC42BPG	55561	siRNA	Experimental		1	n/a	Qiagen, Hilden, Germany
CSMA_QD1	45-3:6	45	3	6	CDC42BPG	55561	siRNA	Experimental		1	n/a	Qiagen, Hilden, Germany
CSMA_QD1	47-4:7	47	4	7	CDC42SE2	56990	siRNA	Experimental		1	n/a	Qiagen, Hilden, Germany
CSMA_QD1	39-1:1	39	1	1	CDC42SE2	56990	siRNA	Experimental		1	n/a	Qiagen, Hilden, Germany
CSMA_QD1	22-1:2	22	1	2	CDC45L	8318	siRNA	Experimental		1	n/a	Qiagen, Hilden, Germany
CSMA_QD1	18-1:5	18	1	5	CDC45L	8318	siRNA	Experimental		1	n/a	Qiagen, Hilden, Germany
CSMA_QD1	35-8:6	35	8	6	CDC6	NA	siRNA	Experimental		1	n/a	Qiagen, Hilden, Germany
CSMA_QD1	36-8:6	36	8	6	CDC6	NA	siRNA	Experimental		1	n/a	Qiagen, Hilden, Germany
CSMA_QD1	10-7:1	10	7	1	CDC6	NA	siRNA	Experimental		1	n/a	Qiagen, Hilden, Germany
CSMA_QD1	22-7:1	22	7	1	CDC6	NA	siRNA	Experimental		1	n/a	Qiagen, Hilden, Germany
CSMA_QD1	21-7:1	21	7	1	CDC6	NA	siRNA	Experimental		1	n/a	Qiagen, Hilden, Germany
CSMA_QD1	47-8:6	47	8	6	CDC6	NA	siRNA	Experimental		1	n/a	Qiagen, Hilden, Germany
CSMA_QD1	9-7:1	9	7	1	CDC6	NA	siRNA	Experimental		1	n/a	Qiagen, Hilden, Germany
CSMA_QD1	48-8:6	48	8	6	CDC6	NA	siRNA	Experimental		1	n/a	Qiagen, Hilden, Germany
CSMA_QD1	24-1:2	24	1	2	CDC7	8317	siRNA	Experimental		1	n/a	Qiagen, Hilden, Germany
CSMA_QD1	20-1:5	20	1	5	CDC7	8317	siRNA	Experimental		1	n/a	Qiagen, Hilden, Germany
CSMA_QD1	3-2:6	3	2	6	CDCA1	83540	siRNA	Experimental		1	n/a	Qiagen, Hilden, Germany
CSMA_QD1	3-6:8	3	6	8	CDCA1	83540	siRNA	Experimental		1	n/a	Qiagen, Hilden, Germany
CSMA_QD1	6-2:3	6	2	3	CDCA8	55143	siRNA	Experimental		1	n/a	Qiagen, Hilden, Germany
CSMA_QD1	2-1:3	2	1	3	CDCA8	55143	siRNA	Experimental		1	n/a	Qiagen, Hilden, Germany
CSMA_QD1	24-8:3	24	8	3	CDH1	999	siRNA	Experimental		1	n/a	Qiagen, Hilden, Germany
CSMA_QD1	20-3:2	20	3	2	CDH1	999	siRNA	Experimental		1	n/a	Qiagen, Hilden, Germany
CSMA_QD1	24-4:5	24	4	5	CDH11	1009	siRNA	Experimental		1	n/a	Qiagen, Hilden, Germany
CSMA_QD1	20-4:1	20	4	1	CDH11	1009	siRNA	Experimental		1	n/a	Qiagen, Hilden, Germany
CSMA_QD1	47-3:2	47	3	2	CDH19	28513	siRNA	Experimental		1	n/a	Qiagen, Hilden, Germany
CSMA_QD1	47-2:3	47	2	3	CDH19	28513	siRNA	Experimental		1	n/a	Qiagen, Hilden, Germany
CSMA_QD1	18-3:2	18	3	2	CDH2	1000	siRNA	Experimental		1	n/a	Qiagen, Hilden, Germany
CSMA_QD1	22-8:3	22	8	3	CDH2	1000	siRNA	Experimental		1	n/a	Qiagen, Hilden, Germany
CSMA_QD1	21-6:7	21	6	7	CDH20	28316	siRNA	Experimental		1	n/a	Qiagen, Hilden, Germany
CSMA_QD1	21-1:4	21	1	4	CDH20	28316	siRNA	Experimental		1	n/a	Qiagen, Hilden, Germany
CSMA_QD1	20-4:8	20	4	8	CDH3	1001	siRNA	Experimental		1	n/a	Qiagen, Hilden, Germany
CSMA_QD1	24-8:1	24	8	1	CDH3	1001	siRNA	Experimental		1	n/a	Qiagen, Hilden, Germany
CSMA_QD1	22-8:1	22	8	1	CDH5	1003	siRNA	Experimental		1	n/a	Qiagen, Hilden, Germany
CSMA_QD1	18-4:8	18	4	8	CDH5	1003	siRNA	Experimental		1	n/a	Qiagen, Hilden, Germany
CSMA_QD1	30-2:8	30	2	8	CDK10	8558	siRNA	Experimental		1	n/a	Qiagen, Hilden, Germany
CSMA_QD1	30-7:2	30	7	2	CDK10	8558	siRNA	Experimental		1	n/a	Qiagen, Hilden, Germany
CSMA_QD1	10-3:8	10	3	8	CDK2	1017	siRNA	Experimental		1	n/a	Qiagen, Hilden, Germany
CSMA_QD1	2-8:4	2	8	4	CDK2	1017	siRNA	Experimental		1	n/a	Qiagen, Hilden, Germany
CSMA_QD1	12-6:1	12	6	1	CDK3	1018	siRNA	Experimental		1	n/a	Qiagen, Hilden, Germany
CSMA_QD1	4-1:3	4	1	3	CDK3	1018	siRNA	Experimental		1	n/a	Qiagen, Hilden, Germany
CSMA_QD1	10-6:1	10	6	1	CDK4	1019	siRNA	Experimental		1	n/a	Qiagen, Hilden, Germany
CSMA_QD1	2-1:3	2	1	3	CDK4	1019	siRNA	Experimental		1	n/a	Qiagen, Hilden, Germany
CSMA_QD1	12-1:6	12	1	6	CDK5	1020	siRNA	Experimental		1	n/a	Qiagen, Hilden, Germany
CSMA_QD1	4-7:5	4	7	5	CDK5	1020	siRNA	Experimental		1	n/a	Qiagen, Hilden, Germany
CSMA_QD1	30-2:6	30	2	6	CDK5R1	8851	siRNA	Experimental		1	n/a	Qiagen, Hilden, Germany
CSMA_QD1	30-6:5	30	6	5	CDK5R1	8851	siRNA	Experimental		1	n/a	Qiagen, Hilden, Germany
CSMA_QD1	32-5:1	32	5	1	CDK5R2	8941	siRNA	Experimental		1	n/a	Qiagen, Hilden, Germany
CSMA_QD1	32-4:1	32	4	1	CDK5R2	8941	siRNA	Experimental		1	n/a	Qiagen, Hilden, Germany
CSMA_QD1	10-1:6	10	1	6	CDK6	1021	siRNA	Experimental		1	n/a	Qiagen, Hilden, Germany
CSMA_QD1	2-7:5	2	7	5	CDK6	1021	siRNA	Experimental		1	n/a	Qiagen, Hilden, Germany
CSMA_QD1	12-7:4	12	7	4	CDK7	1022	siRNA	Experimental		1	n/a	Qiagen, Hilden, Germany
CSMA_QD1	4-1:5	4	1	5	CDK7	1022	siRNA	Experimental		1	n/a	Qiagen, Hilden, Germany
CSMA_QD1	10-7:4	10	7	4	CDK8	1024	siRNA	Experimental		1	n/a	Qiagen, Hilden, Germany
CSMA_QD1	2-1:5	2	1	5	CDK8	1024	siRNA	Experimental		1	n/a	Qiagen, Hilden, Germany
CSMA_QD1	36-3:8	36	3	8	CDK9	1025	siRNA	Experimental		1	n/a	Qiagen, Hilden, Germany
CSMA_QD1	28-8:4	28	8	4	CDK9	1025	siRNA	Experimental		1	n/a	Qiagen, Hilden, Germany
CSMA_QD1	6-5:1	6	5	1	CDKL1	8814	siRNA	Experimental		1	n/a	Qiagen, Hilden, Germany
CSMA_QD1	6-4:1	6	4	1	CDKL1	8814	siRNA	Experimental		1	n/a	Qiagen, Hilden, Germany
CSMA_QD1	8-3:8	8	3	8	CDKL2	8999	siRNA	Experimental		1	n/a	Qiagen, Hilden, Germany
CSMA_QD1	8-8:4	8	8	4	CDKL2	8999	siRNA	Experimental		1	n/a	Qiagen, Hilden, Germany
CSMA_QD1	29-3:5	29	3	5	CDKL3	51265	siRNA	Experimental		1	n/a	Qiagen, Hilden, Germany
CSMA_QD1	29-5:8	29	5	8	CDKL3	51265	siRNA	Experimental		1	n/a	Qiagen, Hilden, Germany
CSMA_QD1	6-1:1	6	1	1	CDKL4	344387	siRNA	Experimental		1	n/a	Qiagen, Hilden, Germany
CSMA_QD1	6-4:7	6	4	7	CDKL4	344387	siRNA	Experimental		1	n/a	Qiagen, Hilden, Germany
CSMA_QD1	34-1:8	34	1	8	CDKL5	6792	siRNA	Experimental		1	n/a	Qiagen, Hilden, Germany
CSMA_QD1	26-5:5	26	5	5	CDKL5	6792	siRNA	Experimental		1	n/a	Qiagen, Hilden, Germany
CSMA_QD1	34-3:8	34	3	8	CDKN1A	1026	siRNA	Experimental		1	n/a	Qiagen, Hilden, Germany
CSMA_QD1	26-8:4	26	8	4	CDKN1A	1026	siRNA	Experimental		1	n/a	Qiagen, Hilden, Germany
CSMA_QD1	36-6:1	36	6	1	CDKN1B	1027	siRNA	Experimental		1	n/a	Qiagen, Hilden, Germany
CSMA_QD1	28-1:3	28	1	3	CDKN1B	1027	siRNA	Experimental		1	n/a	Qiagen, Hilden, Germany
CSMA_QD1	34-6:1	34	6	1	CDKN1C	1028	siRNA	Experimental		1	n/a	Qiagen, Hilden, Germany
CSMA_QD1	26-1:3	26	1	3	CDKN1C	1028	siRNA	Experimental		1	n/a	Qiagen, Hilden, Germany
CSMA_QD1	36-1:6	36	1	6	CDKN2A	1029	siRNA	Experimental		1	n/a	Qiagen, Hilden, Germany
CSMA_QD1	28-7:5	28	7	5	CDKN2A	1029	siRNA	Experimental		1	n/a	Qiagen, Hilden, Germany
CSMA_QD1	34-1:6	34	1	6	CDKN2B	1030	siRNA	Experimental		1	n/a	Qiagen, Hilden, Germany
CSMA_QD1	26-7:5	26	7	5	CDKN2B	1030	siRNA	Experimental		1	n/a	Qiagen, Hilden, Germany
CSMA_QD1	36-7:4	36	7	4	CDKN2C	1031	siRNA	Experimental		1	n/a	Qiagen, Hilden, Germany
CSMA_QD1	28-1:5	28	1	5	CDKN2C	1031	siRNA	Experimental		1	n/a	Qiagen, Hilden, Germany
CSMA_QD1	34-7:4	34	7	4	CDKN2D	1032	siRNA	Experimental		1	n/a	Qiagen, Hilden, Germany
CSMA_QD1	26-1:5	26	1	5	CDKN2D	1032	siRNA	Experimental		1	n/a	Qiagen, Hilden, Germany
CSMA_QD1	20-2:1	20	2	1	CDKN3	1033	siRNA	Experimental		1	n/a	Qiagen, Hilden, Germany
CSMA_QD1	20-8:2	20	8	2	CDKN3	1033	siRNA	Experimental		1	n/a	Qiagen, Hilden, Germany
CSMA_QD1	22-4:5	22	4	5	CDX2	1045	siRNA	Experimental		1	n/a	Qiagen, Hilden, Germany
CSMA_QD1	18-4:1	18	4	1	CDX2	1045	siRNA	Experimental		1	n/a	Qiagen, Hilden, Germany
CSMA_QD1	20-6:7	20	6	7	CDX4	1046	siRNA	Experimental		1	n/a	Qiagen, Hilden, Germany
CSMA_QD1	24-4:7	24	4	7	CDX4	1046	siRNA	Experimental		1	n/a	Qiagen, Hilden, Germany
CSMA_QD1	45-3:6	45	3	6	CEACAM1	634	siRNA	Experimental		1	n/a	Qiagen, Hilden, Germany
CSMA_QD1	45-6:3	45	6	3	CEACAM1	634	siRNA	Experimental		1	n/a	Qiagen, Hilden, Germany
CSMA_QD1	22-4:7	22	4	7	CEBPA	1050	siRNA	Experimental		1	n/a	Qiagen, Hilden, Germany
CSMA_QD1	18-6:7	18	6	7	CEBPA	1050	siRNA	Experimental		1	n/a	Qiagen, Hilden, Germany
CSMA_QD1	48-8:3	48	8	3	CEBPB	1051	siRNA	Experimental		1	n/a	Qiagen, Hilden, Germany
CSMA_QD1	44-3:2	44	3	2	CEBPB	1051	siRNA	Experimental		1	n/a	Qiagen, Hilden, Germany
CSMA_QD1	42-3:2	42	3	2	CEBPD	1052	siRNA	Experimental		1	n/a	Qiagen, Hilden, Germany
CSMA_QD1	46-8:3	46	8	3	CEBPD	1052	siRNA	Experimental		1	n/a	Qiagen, Hilden, Germany
CSMA_QD1	48-8:1	48	8	1	CEBPE	1053	siRNA	Experimental		1	n/a	Qiagen, Hilden, Germany
[truncated: 10,271 more rows]

## Sheet: RawDataMatrix
Gene Symbol	Position	Grid	Row	Column	Raw intensity (tr.mean) {Ki67}	Raw intensity (tr.mean) {SYTO60}
A1BG	36-5:2	36	5	2	39.8742	109.772
A1BG	36-1:3	36	1	3	52.9681	327.284
A2M	34-1:3	34	1	3	32.6945	104.659
A2M	34-5:2	34	5	2	57.2772	274.031
A4GALT	23-2:5	23	2	5	27.5127	84.0565
A4GALT	19-7:7	19	7	7	56.0088	241.967
AADAC	34-5:3	34	5	3	67.8184	348.015
AADAC	34-5:1	34	5	1	74.3868	433.743
AAK1	18-6:1	18	6	1	108.447	449.838
AAK1	18-1:3	18	1	3	81.1504	262.456
AASS	37-6:3	37	6	3	36.1948	104.927
AASS	41-3:1	41	3	1	54.7557	198.736
AATF	33-4:1	33	4	1	39.9602	111.032
AATF	33-3:1	33	3	1	86.2307	357.62
AATK	48-2:3	48	2	3	103.111	270.16
AATK	40-4:8	40	4	8	213.739	1169.17
ABAT	36-6:3	36	6	3	46.1025	198.225
ABAT	36-3:6	36	3	6	55.8514	290.107
ABCA1	34-3:6	34	3	6	32.1571	46.9786
ABCA1	34-6:3	34	6	3	60.0431	308.6
ABCA10	2-8:7	2	8	7	86.8304	821.874
ABCA10	2-1:1	2	1	1	101.895	621.466
ABCA12	35-2:4	35	2	4	32.9615	95.5598
ABCA12	35-8:6	35	8	6	46.5419	180.238
ABCA2	36-7:2	36	7	2	36.1832	73.9371
ABCA2	36-6:5	36	6	5	40.5615	166.036
ABCA3	34-7:2	34	7	2	40.1898	136.959
ABCA3	34-6:5	34	6	5	61.2055	303.839
ABCA4	12-7:4	12	7	4	28.1926	41.6854
ABCA4	12-2:2	12	2	2	28.9995	41.1591
ABCA5	36-4:8	36	4	8	37.8309	105.517
ABCA5	36-7:6	36	7	6	51.2817	282.691
ABCA6	34-3:2	34	3	2	42.1363	158.424
ABCA6	34-2:3	34	2	3	59.0765	325.138
ABCA7	4-1:1	4	1	1	103.713	456.431
ABCA7	4-8:7	4	8	7	110.149	1119.39
ABCA8	26-8:4	26	8	4	98.1093	529.789
ABCA8	26-3:8	26	3	8	155.416	716.758
ABCA9	28-8:4	28	8	4	52.5606	211.362
ABCA9	28-3:8	28	3	8	87.3002	288.037
ABCB1	35-8:3	35	8	3	53.8543	200.703
ABCB1	31-3:2	31	3	2	57.8728	144.154
ABCB10	10-6:7	10	6	7	28.7843	103.34
ABCB10	10-1:4	10	1	4	31.206	191.58
ABCB11	20-2:2	20	2	2	72.6753	444.878
ABCB11	20-7:4	20	7	4	119.416	966.015
ABCB4	29-3:2	29	3	2	97.5905	417.494
ABCB4	33-8:3	33	8	3	161.285	677.645
ABCB6	41-5:4	41	5	4	53.8478	136.19
ABCB6	41-4:5	41	4	5	85.5125	418.369
ABCB7	12-7:5	12	7	5	26.3102	42.5651
ABCB7	12-5:5	12	5	5	51.6192	366.681
ABCB8	1-2:8	1	2	8	48.7841	323.209
ABCB8	1-6:1	1	6	1	60.5965	364.677
ABCB9	36-3:2	36	3	2	33.1553	80.9079
ABCB9	36-2:3	36	2	3	39.5172	201.717
ABCC1	47-4:6	47	4	6	58.827	212.49
ABCC1	47-7:7	47	7	7	59.4084	187.882
ABCC2	9-5:8	9	5	8	43.331	280.576
ABCC2	5-5:7	5	5	7	101.72	554.409
ABCC3	11-5:8	11	5	8	65.5583	413.648
ABCC3	7-5:7	7	5	7	79.1803	490.191
ABCC4	39-5:6	39	5	6	44.9019	143.982
ABCC4	43-3:7	43	3	7	88.8715	525.165
ABCC5	43-4:5	43	4	5	59.6826	162.438
ABCC5	43-5:4	43	5	4	67.3179	253.607
ABCC6	24-3:4	24	3	4	32.3714	90.3253
ABCC6	24-8:5	24	8	5	86.8258	717.788
ABCC8	4-8:1	4	8	1	104.152	653.902
ABCC8	4-7:1	4	7	1	172.925	1232.69
ABCC9	43-4:7	43	4	7	57.4553	211.768
ABCC9	43-7:3	43	7	3	85.2843	388.383
ABCD1	12-8:2	12	8	2	63.3788	534.567
ABCD1	12-4:4	12	4	4	81.3393	697.234
ABCD2	48-7:2	48	7	2	41.8706	76.4324
ABCD2	48-6:5	48	6	5	49.5758	220.177
ABCD2	46-7:2	46	7	2	44.5874	114.916
ABCD2	46-6:5	46	6	5	78.9077	441.36
ABCD3	4-6:3	4	6	3	50.0138	127.428
ABCD3	8-3:1	8	3	1	55.3702	185.437
ABCD4	2-6:3	2	6	3	38.9282	71.5773
ABCD4	6-3:1	6	3	1	72.8231	233.957
ABCE1	44-3:8	44	3	8	51.7997	78.8301
ABCE1	40-7:5	40	7	5	52.5937	76.6483
ABCF1	10-7:5	10	7	5	38.828	121.275
ABCF1	10-5:5	10	5	5	65.5335	479.692
ABCF2	41-7:3	41	7	3	67.4997	256.929
ABCF2	41-4:7	41	4	7	83.6355	398.064
ABCF3	6-8:7	6	8	7	29.8356	70.1033
ABCF3	2-1:7	2	1	7	40.4412	154.926
ABCG1	38-2:2	38	2	2	63.6595	347.804
ABCG1	42-8:5	42	8	5	72.4644	295.473
ABCG2	28-2:4	28	2	4	79.1985	326.655
ABCG2	32-3:3	32	3	3	89.493	616.164
ABCG4	4-8:2	4	8	2	54.8715	237.262
ABCG4	4-4:4	4	4	4	70.5294	97.6709
ABCG5	4-3:6	4	3	6	97.0125	356.914
ABCG5	4-3:7	4	3	7	127.987	397.322
ABCG8	2-3:6	2	3	6	44.9696	194.809
ABCG8	2-3:7	2	3	7	46.1962	186.223
ABI3BP	46-4:1	46	4	1	46.0822	119.248
ABI3BP	46-3:1	46	3	1	78.3202	484.483
ABL1	36-4:3	36	4	3	71.4784	111.779
ABL1	28-8:8	28	8	8	152.055	845.632
ABL2	34-4:3	34	4	3	95.7777	189.97
ABL2	26-8:8	26	8	8	93.2786	341.577
ACACA	10-2:2	10	2	2	49.0893	308.057
ACACA	10-7:4	10	7	4	67.3703	507.031
ACACB	12-3:5	12	3	5	45.3066	300.759
ACACB	12-7:8	12	7	8	50.1041	391.131
ACAD10	25-6:5	25	6	5	35.43	103.714
ACAD10	25-8:8	25	8	8	47.8296	205.445
ACADL	10-3:5	10	3	5	33.708	103.984
ACADL	10-7:8	10	7	8	42.367	216.603
ACADM	12-2:1	12	2	1	43.0184	291.211
ACADM	12-1:7	12	1	7	48.5203	484.764
ACADS	10-1:7	10	1	7	35.3214	142.768
ACADS	10-2:1	10	2	1	72.1269	624.559
ACADVL	36-7:5	36	7	5	43.681	191.635
ACADVL	36-5:5	36	5	5	57.1464	309.293
ACAT1	34-7:5	34	7	5	41.7003	161.303
ACAT1	34-5:5	34	5	5	84.4731	516.167
ACAT2	36-2:2	36	2	2	51.4343	330.719
ACAT2	36-7:4	36	7	4	69.0245	380.236
ACBD3	28-2:5	28	2	5	38.4014	111.162
ACBD3	28-7:4	28	7	4	45.6772	104.486
ACCN1	34-2:2	34	2	2	32.6962	60.1519
ACCN1	34-7:4	34	7	4	65.6764	328.315
ACCN2	36-3:5	36	3	5	38.292	173.809
ACCN2	36-7:8	36	7	8	62.4212	435.669
ACCN3	32-6:4	32	6	4	104.775	812.322
ACCN3	32-6:6	32	6	6	130.226	963.969
ACCN4	8-3:3	8	3	3	24.8421	79.9456
ACCN4	4-2:4	4	2	4	38.5268	147.024
ACCN5	29-5:3	29	5	3	39.629	71.339
ACCN5	29-5:1	29	5	1	104.174	244.853
ACDC	8-4:4	8	4	4	60.7235	354.29
ACDC	4-3:5	4	3	5	209.98	1954.47
ACE	30-7:1	30	7	1	49.9973	258.416
ACE	30-8:1	30	8	1	83.9368	523.759
ACE2	39-2:2	39	2	2	40.8884	104.513
ACE2	43-8:5	43	8	5	92.9862	335.177
ACHE	34-3:5	34	3	5	38.9802	150.702
ACHE	34-7:8	34	7	8	42.8245	172.417
ACLY	36-1:7	36	1	7	38.4544	177.729
ACLY	36-2:1	36	2	1	77.8942	536.373
ACO1	34-1:7	34	1	7	33.9393	92.6016
ACO1	34-2:1	34	2	1	70.4907	398.195
ACOX1	10-2:4	10	2	4	52.8887	385.183
ACOX1	10-8:6	10	8	6	53.0025	340.879
ACP1	44-2:5	44	2	5	235.501	1172.91
ACP1	44-4:6	44	4	6	199.327	900.72
ACP2	42-2:5	42	2	5	177.459	823.814
ACP2	42-4:6	42	4	6	157.92	738.281
ACP5	44-1:4	44	1	4	216.778	1062.23
ACP5	44-4:4	44	4	4	194.156	871.397
ACP6	25-5:4	25	5	4	143.841	679.467
ACP6	33-6:4	33	6	4	174.001	833.83
ACPP	42-1:4	42	1	4	209.212	1078.58
ACPP	42-4:4	42	4	4	146.601	580.143
ACPT	19-1:8	19	1	8	71.8356	120.526
ACPT	19-5:5	19	5	5	96.9421	353.548
ACR	12-2:4	12	2	4	33.631	131.348
ACR	12-8:6	12	8	6	36.694	182.637
ACRV1	12-7:1	12	7	1	28.6464	42.0027
ACRV1	12-4:2	12	4	2	40.6495	273.457
ACSL4	29-6:1	29	6	1	42.419	184.33
ACSL4	29-2:8	29	2	8	84.1104	841.583
ACSL6	10-2:4	10	2	4	24.1561	74.0206
ACSL6	10-8:6	10	8	6	36.7687	193.187
ACTL6A	12-5:6	12	5	6	30.728	95.1387
ACTL6A	12-5:4	12	5	4	38.3648	198.44
ACTL6B	33-8:8	33	8	8	44.2656	173.17
ACTL6B	29-1:6	29	1	6	94.7625	305.707
ACTN1	10-5:6	10	5	6	35.1343	148.397
ACTN1	10-5:4	10	5	4	72.3379	590.729
ACTN4	10-7:1	10	7	1	47.4549	333.197
ACTN4	10-4:2	10	4	2	57.2181	401.101
ACTR2	43-6:6	43	6	6	61.9709	208.489
ACTR2	43-6:4	43	6	4	67.4771	269.066
ACTR3	41-1:8	41	1	8	52.1548	119.469
ACTR3	41-4:6	41	4	6	84.9376	393.78
ACVR1	36-5:4	36	5	4	82.4388	169.598
ACVR1	28-6:4	28	6	4	123.854	505.569
ACVR1B	34-5:4	34	5	4	100.159	253.186
ACVR1B	26-6:4	26	6	4	77.2423	256.119
ACVR2	36-3:4	36	3	4	71.2118	107.74
ACVR2	28-7:3	28	7	3	126.061	557.37
ACVR2B	34-3:4	34	3	4	94.5912	196.883
ACVR2B	26-7:3	26	7	3	83.7212	330.95
ACVR2B	33-5:4	33	5	4	135.155	1748.52
ACVR2B	34-5:4	34	5	4	163.971	1041.63
ACVR2B	46-5:4	46	5	4	254.561	1386.46
ACVR2B	45-5:4	45	5	4	257.729	1477.45
ACVR2B	10-3:1	10	3	1	83.6165	454.058
ACVR2B	22-3:1	22	3	1	106.793	1187.91
ACVR2B	21-3:1	21	3	1	111.724	1330.37
ACVR2B	9-3:1	9	3	1	111.771	734.871
ACVR2B	9-8:6	9	8	6	111.618	1303.64
ACVR2B	10-8:6	10	8	6	122.837	881.996
ACVR2B	21-8:6	21	8	6	128.505	1597.54
ACVR2B	22-8:6	22	8	6	162.144	490.901
ACVR2B	36-7:8	36	7	8	74.687	551.2
ACVR2B	35-7:8	35	7	8	79.7305	629.031
ACVR2B	47-7:8	47	7	8	207.59	1253.79
ACVR2B	48-7:8	48	7	8	269.69	1684.8
ACVRL1	36-5:6	36	5	6	81.6547	228.501
ACVRL1	28-4:2	28	4	2	91.8349	326.563
AD-003	21-8:4	21	8	4	34.9053	114.158
AD-003	21-3:8	21	3	8	53.0752	341.7
ADA	12-7:3	12	7	3	27.4173	37.9821
ADA	12-1:6	12	1	6	60.1723	573.73
ADAM10	36-8:6	36	8	6	43.4816	130.843
ADAM10	36-2:4	36	2	4	49.9984	287.056
ADAM11	11-4:8	11	4	8	32.8933	81.3335
ADAM11	11-7:6	11	7	6	72.7211	395.62
ADAM12	10-1:8	10	1	8	119.5	752.119
ADAM12	6-3:4	6	3	4	155.971	1633.58
ADAM15	31-4:8	31	4	8	49.1772	78.1165
ADAM15	35-8:1	35	8	1	50.6087	152.808
ADAM17	28-7:1	28	7	1	103.516	213.05
ADAM17	28-8:1	28	8	1	119.914	449.869
ADAM18	29-3:2	29	3	2	139.779	862.581
ADAM18	33-8:3	33	8	3	144.356	991.343
ADAM19	33-5:8	33	5	8	138.453	884.059
ADAM19	29-5:7	29	5	7	161.581	862.866
ADAM2	19-2:6	19	2	6	40.7791	183.53
ADAM2	19-6:8	19	6	8	133.937	1185.74
ADAM20	35-8:3	35	8	3	47.1251	96.6033
ADAM20	31-3:2	31	3	2	49.6532	102.453
ADAM22	7-1:7	7	1	7	27.3918	129.688
ADAM22	7-2:1	7	2	1	34.9555	197.537
ADAM23	9-4:7	9	4	7	82.2802	434.997
ADAM23	5-6:7	5	6	7	160.409	1825.72
ADAM28	38-8:6	38	8	6	102.009	498.625
ADAM28	38-8:3	38	8	3	163.816	754.971
ADAM29	3-5:5	3	5	5	97.5239	776.312
ADAM29	3-1:2	3	1	2	106.572	708.76
ADAM30	25-6:5	25	6	5	49.3926	316.639
ADAM30	25-8:8	25	8	8	61.9063	361.174
ADAM33	27-5:2	27	5	2	43.8262	164.416
ADAM33	27-3:3	27	3	3	67.2305	273.94
ADAM7	35-4:5	35	4	5	43.8637	118.246
ADAM7	31-4:1	31	4	1	53.1928	136.077
ADAM8	10-1:6	10	1	6	48.7541	347.866
ADAM8	10-7:3	10	7	3	49.0984	275.576
ADAM9	29-4:8	29	4	8	166.692	839.136
ADAM9	33-8:1	33	8	1	174.422	505.732
ADAMDEC1	23-5:7	23	5	7	30.1818	93.905
ADAMDEC1	23-2:6	23	2	6	30.3546	139.279
ADAMTS1	18-4:6	18	4	6	110.187	1114.71
ADAMTS1	18-1:8	18	1	8	199.257	1968.71
ADAMTS10	25-7:1	25	7	1	44.4997	216.363
ADAMTS10	25-8:1	25	8	1	45.3265	255.174
ADAMTS12	25-8:6	25	8	6	34.999	100.018
ADAMTS12	25-8:3	25	8	3	50.6922	215.933
ADAMTS2	20-4:6	20	4	6	57.8759	231.687
ADAMTS2	20-1:8	20	1	8	80.609	576.079
ADAMTS3	18-2:8	18	2	8	75.0481	500.955
ADAMTS3	18-6:1	18	6	1	88.9225	973.555
ADAMTS4	20-2:8	20	2	8	57.2138	307.838
ADAMTS4	20-6:1	20	6	1	80.8606	512.034
ADAMTS5	1-7:4	1	7	4	55.2305	243.782
ADAMTS5	1-2:5	1	2	5	74.7942	505.701
ADAMTS7	25-8:1	25	8	1	49.4316	328.549
ADAMTS7	25-7:1	25	7	1	63.6277	506.818
ADAMTS8	3-7:4	3	7	4	77.8117	663.08
ADAMTS8	3-2:5	3	2	5	138.441	828.94
ADAMTS9	5-2:8	5	2	8	44.0627	188.499
ADAMTS9	5-6:1	5	6	1	91.3832	314.984
ADAR	34-8:6	34	8	6	51.2525	203.836
ADAR	34-2:4	34	2	4	56.1665	293.018
ADARB1	36-4:2	36	4	2	39.9319	158.795
ADARB1	36-7:1	36	7	1	67.6973	389.035
ADCK1	47-4:5	47	4	5	126.199	428.4
ADCK1	39-6:2	39	6	2	148.834	737.341
ADCK2	17-3:8	17	3	8	134.072	659.064
ADCK2	17-8:4	17	8	4	236.842	1117.04
ADCK4	19-5:8	19	5	8	90.3792	209.112
ADCK4	19-3:5	19	3	5	85.6849	243.958
ADCK5	6-6:3	6	6	3	122.412	505.973
ADCK5	6-3:1	6	3	1	101.883	421.167
ADCY1	34-4:2	34	4	2	52.1041	248.566
ADCY1	34-7:1	34	7	1	72.489	370.215
ADCY2	36-5:6	36	5	6	57.6975	334.121
ADCY2	36-5:4	36	5	4	70.6967	447.29
ADCY3	34-5:6	34	5	6	62.1418	364.275
ADCY3	34-5:4	34	5	4	89.0585	581.114
ADCY5	36-1:6	36	1	6	44.4096	182.013
ADCY5	36-7:3	36	7	3	73.6945	473.525
ADCY6	34-1:6	34	1	6	31.6385	44.7093
ADCY6	34-7:3	34	7	3	89.3451	579.521
ADCY7	12-1:5	12	1	5	30.55	114.904
ADCY7	12-2:8	12	2	8	51.3706	544.234
ADCY8	10-1:5	10	1	5	46.7297	312.564
ADCY8	10-2:8	10	2	8	74.2827	612.195
ADCY9	12-7:7	12	7	7	26.6511	50.0646
ADCY9	12-4:6	12	4	6	55.0104	430.059
ADCYAP1R1	28-6:5	28	6	5	154.801	766.093
ADCYAP1R1	36-2:6	36	2	6	79.2214	249.798
ADD1	10-7:7	10	7	7	29.0607	37.4799
ADD1	10-4:6	10	4	6	61.9357	425.416
ADFP	12-6:2	12	6	2	30.506	63.6055
ADFP	12-6:4	12	6	4	62.2865	498.629
ADH1A	10-6:2	10	6	2	40.65	233.562
ADH1A	10-6:4	10	6	4	60.1313	394.715
ADH1B	12-5:7	12	5	7	27.5154	64.3165
ADH1B	12-2:6	12	2	6	56.1335	559.35
ADH1C	10-5:7	10	5	7	35.6063	141.564
ADH1C	10-2:6	10	2	6	62.6478	462.048
ADH4	36-1:5	36	1	5	56.6118	354.697
ADH4	36-2:8	36	2	8	100.261	843.927
ADH5	34-1:5	34	1	5	34.9857	88.1269
ADH5	34-2:8	34	2	8	50.1978	210.858
ADH6	36-7:7	36	7	7	33.6725	74.0027
ADH6	36-4:6	36	4	6	88.5909	621.848
ADH7	34-7:7	34	7	7	46.2912	202.426
ADH7	34-4:6	34	4	6	93.1973	617.627
ADIPOR1	22-2:7	22	2	7	31.9818	142.818
ADIPOR1	18-6:2	18	6	2	49.095	180.931
ADIPOR2	38-5:1	38	5	1	70.0989	253.174
ADIPOR2	38-4:3	38	4	3	87.8952	260.888
ADK	34-5:6	34	5	6	126.974	501.358
ADK	26-4:2	26	4	2	72.4199	265.282
ADM	36-6:2	36	6	2	49.1014	265.676
ADM	36-6:4	36	6	4	82.6288	563.025
ADM2	14-4:6	14	4	6	29.7531	85.7906
ADM2	14-1:8	14	1	8	33.6883	130.358
ADMR	37-3:2	37	3	2	118.484	572.667
ADMR	45-6:8	45	6	8	186.731	870.672
ADORA1	26-6:5	26	6	5	101.445	396.209
ADORA1	34-2:6	34	2	6	121.599	528.314
ADORA2A	28-1:2	28	1	2	102.978	569.157
ADORA2A	36-5:7	36	5	7	74.9484	128.307
ADORA2B	26-1:2	26	1	2	96.0636	441.715
ADORA2B	34-5:7	34	5	7	94.4711	234.381
ADORA3	28-8:5	28	8	5	133.097	589.529
ADORA3	36-3:3	36	3	3	87.6315	308.887
ADRA1A	26-4:1	26	4	1	77.2639	281.38
ADRA1A	34-5:1	34	5	1	105.489	317.702
ADRA1B	28-4:1	28	4	1	93.5004	339.047
ADRA1B	36-5:1	36	5	1	86.5583	194.726
ADRA1D	26-8:5	26	8	5	95.3583	385
ADRA1D	34-3:3	34	3	3	96.17	218.689
ADRA2A	4-3:8	4	3	8	73.1929	237.584
ADRA2A	12-8:4	12	8	4	65.4619	310.904
ADRA2B	2-3:8	2	3	8	160.92	718.394
ADRA2B	10-8:4	10	8	4	83.1923	302.894
ADRA2C	4-6:1	4	6	1	118.647	579.492
ADRA2C	12-1:3	12	1	3	81.8358	782.334
ADRB1	2-6:1	2	6	1	85.3879	354.176
ADRB1	10-1:3	10	1	3	80.8923	453.8
ADRB2	4-1:6	4	1	6	76.227	301.313
ADRB2	12-7:5	12	7	5	62.1222	410.436
ADRB3	2-1:6	2	1	6	150.322	672.618
ADRB3	10-7:5	10	7	5	81.8879	324.966
ADRBK1	12-7:2	12	7	2	51.9286	98.2628
ADRBK1	4-2:8	4	2	8	66.4522	174.973
ADRBK2	10-7:2	10	7	2	74.9731	250.671
ADRBK2	2-2:8	2	2	8	139.678	694.775
ADSL	34-2:6	34	2	6	42.2085	173.849
ADSL	34-5:7	34	5	7	70.7799	428.752
AEBP1	10-3:2	10	3	2	47.3843	252.57
AEBP1	10-2:3	10	2	3	71.4036	609.662
AES	12-4:8	12	4	8	32.6984	125.825
AES	12-7:6	12	7	6	48.8354	367.917
AFG3L2	27-6:7	27	6	7	44.8626	119.336
AFG3L2	27-1:4	27	1	4	66.1061	337.44
AFM	10-4:8	10	4	8	40.1118	199.877
AFM	10-7:6	10	7	6	107.308	871.931
AFP	12-4:1	12	4	1	30.3151	56.7577
AFP	12-3:1	12	3	1	52.706	449.301
AGA	10-4:1	10	4	1	50.0849	317.574
AGA	10-3:1	10	3	1	59.2044	415.352
AGER	12-6:7	12	6	7	24.2258	42.7734
AGER	12-1:4	12	1	4	79.9635	932.563
AGL	10-6:7	10	6	7	52.4599	300.791
AGL	10-1:4	10	1	4	77.8286	716.273
AGRP	36-2:3	36	2	3	59.6	361.096
AGRP	36-3:2	36	3	2	65.9599	447.241
AGT	36-4:8	36	4	8	53.5484	339.062
AGT	36-7:6	36	7	6	123.374	847.081
AGTR1	4-7:4	4	7	4	151.387	689.593
AGTR1	12-1:5	12	1	5	51.4352	299.055
AGTR2	2-7:4	2	7	4	68.2092	217.965
AGTR2	10-1:5	10	1	5	75.5648	385.119
AGTRAP	5-2:6	5	2	6	36.5718	132.048
AGTRAP	5-6:8	5	6	8	118.711	437.769
AGTRL1	28-3:8	28	3	8	129.033	604.229
AGTRL1	36-8:4	36	8	4	101.651	343.693
AGXT	34-4:8	34	4	8	58.228	304.965
AGXT	34-7:6	34	7	6	106.541	616.967
AGXT2	26-5:4	26	5	4	44.6543	165.952
AGXT2	26-4:5	26	4	5	89.3236	342.213
AGXT2L1	26-8:3	26	8	3	104.77	295.574
AGXT2L1	26-8:6	26	8	6	106.682	309.062
AHCY	34-4:1	34	4	1	80.6673	475.91
AHCY	34-3:1	34	3	1	88.8805	544.91
AHCYL1	16-5:8	16	5	8	79.8187	706.284
AHCYL1	16-2:1	16	2	1	86.3798	817.683
AHR	36-6:7	36	6	7	33.1258	68.5522
AHR	36-1:4	36	1	4	98.7599	706.46
AHRR	1-2:4	1	2	4	40.0164	161.7
AHRR	5-3:3	5	3	3	87.8647	277.418
AHSG	34-6:7	34	6	7	64.592	359.736
AHSG	34-1:4	34	1	4	77.2923	523.526
AICDA	7-3:8	7	3	8	28.5684	126.96
AICDA	3-7:5	3	7	5	31.5088	52.5114
AIF1	12-8:4	12	8	4	27.1484	41.2951
AIF1	12-3:8	12	3	8	47.2747	463.191
AIP	23-6:1	23	6	1	79.1085	479.386
AIP	19-8:4	19	8	4	164.625	1423.91
AIP1	29-6:4	29	6	4	48.0788	85.1839
AIP1	29-6:6	29	6	6	57.0393	172.891
AIPL1	46-2:4	46	2	4	41.7708	98.3491
AIPL1	46-8:6	46	8	6	59.2516	284.527
AIRE	24-7:7	24	7	7	52.9843	368.334
AIRE	24-4:6	24	4	6	57.7909	396.698
AK1	12-7:8	12	7	8	51.0821	128.984
AK1	4-3:7	4	3	7	85.4757	342.064
AK2	10-7:8	10	7	8	61.0109	110.448
AK2	2-3:7	2	3	7	153.746	702.853
AK3	12-5:2	12	5	2	54.1059	170.034
AK3	4-5:3	4	5	3	124.722	629.07
AK3L1	29-7:8	29	7	8	196.037	1070.93
AK3L1	29-3:7	29	3	7	134.554	578.225
AK5	7-5:4	7	5	4	69.5908	185.91
AK5	7-6:4	7	6	4	81.6135	280.458
AK7	30-7:6	30	7	6	166.759	844.487
AK7	30-2:2	30	2	2	108.672	452.744
AKAP1	8-5:6	8	5	6	64.9633	93.5616
AKAP1	8-4:2	8	4	2	69.1248	169.348
AKAP10	42-4:1	42	4	1	147.15	665.164
AKAP10	42-5:1	42	5	1	221.933	1056.36
AKAP11	44-4:1	44	4	1	171.661	831.323
AKAP11	44-5:1	44	5	1	219.933	995.795
AKAP12	46-4:5	46	4	5	183.836	781.926
AKAP12	38-6:2	38	6	2	176.04	927.791
AKAP13	42-8:5	42	8	5	200.27	831.674
AKAP13	42-3:3	42	3	3	125.072	468.991
AKAP14	32-8:1	32	8	1	167.633	896.648
AKAP14	32-6:6	32	6	6	203.414	1103.26
AKAP3	44-7:2	44	7	2	362.662	1812.55
AKAP3	44-2:8	44	2	8	149.839	593.579
AKAP4	32-1:2	32	1	2	191.929	1233.62
AKAP4	32-5:7	32	5	7	116.794	390.67
AKAP5	46-4:7	46	4	7	227.426	1089.58
AKAP5	38-1:1	38	1	1	110.721	459.917
AKAP6	24-8:7	24	8	7	61.9192	97.0941
AKAP6	16-7:1	16	7	1	148.187	658.711
AKAP7	22-2:3	22	2	3	77.9112	285.499
AKAP7	14-4:8	14	4	8	88.4077	395.201
AKAP8	42-5:6	42	5	6	143.274	565.193
AKAP8	42-4:2	42	4	2	209.594	1097.8
AKAP8L	5-5:6	5	5	6	176.495	920.579
AKAP8L	5-4:2	5	4	2	104.444	424.912
AKAP9	42-5:4	42	5	4	122.367	443.99
AKAP9	42-6:4	42	6	4	181.48	734.45
AKIP	5-6:1	5	6	1	88.158	318.502
AKIP	5-1:3	5	1	3	86.2296	348.815
AKR1A1	4-8:4	4	8	4	100.523	949.76
AKR1A1	4-3:8	4	3	8	135.356	1116.97
AKR1B1	24-2:2	24	2	2	28.9264	47.7742
AKR1B1	24-7:4	24	7	4	64.7088	508.448
AKR1B10	7-4:6	7	4	6	26.9246	80.0835
AKR1B10	7-1:8	7	1	8	35.2557	194.049
AKR1C1	6-2:8	6	2	8	43.1739	117.568
AKR1C1	6-6:1	6	6	1	85.9783	488.254
AKR1C2	8-4:6	8	4	6	34.7766	82.1854
AKR1C2	8-1:8	8	1	8	53.1047	310.755
AKR1C3	20-7:5	20	7	5	95.6662	800.704
AKR1C3	20-5:5	20	5	5	114.617	877.093
AKR1C4	20-1:3	20	1	3	35.5005	104.372
AKR1C4	20-5:2	20	5	2	71.7195	549.001
AKR1CL2	39-4:8	39	4	8	36.8421	55.0042
AKR1CL2	39-7:6	39	7	6	61.9308	240.371
AKR1D1	4-3:6	4	3	6	174.296	938.293
AKR1D1	4-3:7	4	3	7	174.811	648.261
AKR7A2	20-5:3	20	5	3	83.8114	591.319
AKR7A2	20-5:1	20	5	1	124.584	1028.61
AKR7A3	37-2:1	37	2	1	51.9623	404.786
AKR7A3	37-5:8	37	5	8	80.3306	459.425
AKT1	10-5:2	10	5	2	62.1478	122.821
AKT1	2-5:3	2	5	3	154.102	702.16
AKT2	12-5:8	12	5	8	48.8028	176.691
AKT2	4-3:5	4	3	5	65.0832	148.719
AKT3	18-5:6	18	5	6	106.806	431.33
AKT3	18-4:2	18	4	2	111.834	467.91
ALAD	10-8:4	10	8	4	53.8791	341.868
ALAD	10-3:8	10	3	8	61.8456	465.988
ALAS2	12-3:4	12	3	4	34.9687	166.779
ALAS2	12-8:5	12	8	5	87.3648	784.037
ALCAM	10-3:4	10	3	4	58.6063	436.428
ALCAM	10-8:5	10	8	5	65.4124	536.426
ALDH18A1	26-1:3	26	1	3	43.7711	103.851
ALDH18A1	30-2:3	30	2	3	55.3137	136.51
ALDH1A1	10-8:2	10	8	2	40.3033	171.963
ALDH1A1	10-4:4	10	4	4	84.8588	690.406
ALDH1A2	7-2:2	7	2	2	104.106	603.486
ALDH1A2	7-7:4	7	7	4	140.44	1208.25
ALDH1A3	46-1:3	46	1	3	49.9148	179.422
ALDH1A3	46-5:2	46	5	2	114.837	631.477
ALDH1B1	48-1:3	48	1	3	36.9027	76.847
ALDH1B1	48-5:2	48	5	2	38.9453	50.2519
ALDH2	12-8:7	12	8	7	29.3843	109.272
ALDH2	12-1:1	12	1	1	46.7643	335.306
ALDH3A1	10-1:1	10	1	1	42.2764	247.275
ALDH3A1	10-8:7	10	8	7	70.4555	536.126
ALDH3A2	46-6:3	46	6	3	54.3874	267.879
ALDH3A2	46-3:6	46	3	6	84.5629	463.395
ALDH3B1	48-5:3	48	5	3	42.0445	85.0799
ALDH3B1	48-5:1	48	5	1	51.1676	241.7
ALDH3B2	46-5:3	46	5	3	46.7495	147.646
ALDH3B2	46-5:1	46	5	1	98.156	410.72
ALDH4A1	20-1:7	20	1	7	65.7706	293.3
ALDH4A1	20-2:1	20	2	1	103.377	729.777
ALDH5A1	10-8:3	10	8	3	84.9277	807.408
ALDH5A1	6-3:2	6	3	2	154.707	1508.37
ALDH6A1	45-5:6	45	5	6	70.8848	301.815
ALDH6A1	45-5:4	45	5	4	171.626	798.879
ALDH7A1	11-5:7	11	5	7	30.0964	80.5975
ALDH7A1	11-2:6	11	2	6	59.3681	513.242
ALDH8A1	2-7:4	2	7	4	35.948	76.1839
ALDH8A1	2-2:5	2	2	5	54.7419	243.892
ALDH9A1	48-6:3	48	6	3	41.8426	63.6852
ALDH9A1	48-3:6	48	3	6	49.2788	225.198
ALDOA	24-5:5	24	5	5	41.2997	208.472
ALDOA	24-7:5	24	7	5	48.1019	280.526
ALDOB	22-7:5	22	7	5	32.5566	65.4794
ALDOB	22-5:5	22	5	5	45.4126	279.293
ALG6	36-2:7	36	2	7	38.1967	178.793
ALG6	32-6:2	32	6	2	66.1834	264.43
ALK	10-5:8	10	5	8	61.6437	162.828
ALK	2-3:5	2	3	5	84.2924	340.013
ALOX12	22-2:2	22	2	2	30.6766	44.6607
ALOX12	22-7:4	22	7	4	76.0775	556.945
ALOX12B	24-1:7	24	1	7	27.6357	58.0363
ALOX12B	24-2:1	24	2	1	53.4569	420.651
ALOX12P2	22-1:7	22	1	7	30.986	43.7099
ALOX12P2	22-2:1	22	2	1	62.9986	545.91
ALOX15	48-7:5	48	7	5	44.8923	95.3508
ALOX15	48-5:5	48	5	5	49.3299	225.552
ALOX15B	46-7:5	46	7	5	47.0824	140.246
ALOX15B	46-5:5	46	5	5	83.7014	445.263
ALOX5	24-3:5	24	3	5	33.2777	124.21
ALOX5	24-7:8	24	7	8	72.7799	562.94
ALOX5AP	22-3:5	22	3	5	34.6734	114.554
ALOX5AP	22-7:8	22	7	8	75.5849	509.482
ALOXE3	13-2:4	13	2	4	34.8463	133.356
ALOXE3	17-3:3	17	3	3	67.0726	270.787
ALPI	44-8:3	44	8	3	204.271	888.132
ALPI	44-8:6	44	8	6	230.426	1018.4
ALPK1	43-7:2	43	7	2	172.365	780.363
ALPK1	43-2:8	43	2	8	133.873	479.934
ALPK2	30-2:5	30	2	5	117.434	502.595
ALPK2	30-4:6	30	4	6	166.591	884.38
ALPL	42-8:3	42	8	3	281.728	1274.14
ALPL	42-8:6	42	8	6	190.884	857.243
ALPPL2	44-7:6	44	7	6	196.992	779.815
ALPPL2	44-2:2	44	2	2	180.356	841.514
ALS2	17-6:4	17	6	4	72.2024	277.384
ALS2	17-6:6	17	6	6	91.6917	329.783
ALS2CR2	47-6:7	47	6	7	124.445	392.895
ALS2CR2	39-7:7	39	7	7	186.042	989.613
ALS2CR3	38-2:3	38	2	3	58.5008	169.858
ALS2CR3	38-3:2	38	3	2	70.3572	232.327
ALS2CR7	41-4:3	41	4	3	181.123	837.184
ALS2CR7	41-8:8	41	8	8	310.282	1581.92
ALX4	37-2:4	37	2	4	34.8325	89.8616
ALX4	41-3:3	41	3	3	42.608	91.5965
AMACR	24-3:5	24	3	5	29.1902	104.334
AMACR	24-7:8	24	7	8	33.8491	134.093
AMD1	48-2:2	48	2	2	37.3288	59.6448
AMD1	48-7:4	48	7	4	89.1003	558.33
AMELX	46-2:2	46	2	2	60.4016	245.959
AMELX	46-7:4	46	7	4	109.321	698.434
AMFR	48-3:5	48	3	5	40.7854	97.6942
AMFR	48-7:8	48	7	8	101.532	854.131
AMH	46-3:5	46	3	5	40.8382	91.6234
AMH	46-7:8	46	7	8	92.6217	534.505
AMHR2	48-1:7	48	1	7	34.9368	70.5412
AMHR2	48-2:1	48	2	1	41.1964	107.376
AMMECR1	25-7:2	25	7	2	34.2992	119.963
AMMECR1	29-1:4	29	1	4	45.5552	129.562
AMN	3-7:3	3	7	3	39.3694	97.621
AMN	3-4:7	3	4	7	63.3738	224.849
AMPD1	46-1:7	46	1	7	36.0821	61.3802
AMPD1	46-2:1	46	2	1	99.1124	543.885
AMPD2	24-2:4	24	2	4	30.2901	53.5489
AMPD2	24-8:6	24	8	6	83.906	665.946
AMPD3	22-2:4	22	2	4	30.0951	46.1681
AMPD3	22-8:6	22	8	6	59.3019	394.87
AMSH-LP	7-1:2	7	1	2	29.705	151.691
AMSH-LP	3-1:5	3	1	5	212.9	762.359
ANAPC1	2-2:1	2	2	1	54.6017	264.12
ANAPC1	2-5:8	2	5	8	74.6899	270.986
ANAPC10	2-6:5	2	6	5	67.0895	469.813
ANAPC10	2-8:8	2	8	8	74.5031	821.524
ANAPC11	7-4:8	7	4	8	29.7706	111.488
ANAPC11	11-8:1	11	8	1	34.3764	201.939
ANAPC2	34-1:2	34	1	2	54.6371	333.881
ANAPC2	30-1:5	30	1	5	171.204	697.458
ANAPC4	12-8:1	12	8	1	29.7469	115.516
ANAPC4	8-4:8	8	4	8	66.0999	404.01
ANAPC5	9-2:5	9	2	5	24.2479	71.3366
ANAPC5	5-7:7	5	7	7	86.1962	360.671
ANAPC7	11-2:7	11	2	7	32.8619	203.821
ANAPC7	7-6:2	7	6	2	45.4542	186.061
ANG	24-4:2	24	4	2	30.019	59.9063
ANG	24-7:1	24	7	1	44.186	269.851
ANGPT1	22-4:2	22	4	2	31.0305	56.7255
ANGPT1	22-7:1	22	7	1	69.9973	434.504
ANGPT2	24-5:4	24	5	4	37.5088	151.928
ANGPT2	24-5:6	24	5	6	49.0777	292.317
ANGPT4	33-3:3	33	3	3	42.0468	152.4
ANGPT4	29-2:4	29	2	4	95.6439	281.109
ANGPTL1	23-6:8	23	6	8	58.6324	351.329
ANGPTL1	19-1:1	19	1	1	111.97	633.689
ANGPTL2	12-6:7	12	6	7	25.9649	89.3299
ANGPTL2	12-1:4	12	1	4	50.9017	368.109
ANGPTL3	45-6:2	45	6	2	49.8822	170.57
ANGPTL3	45-6:4	45	6	4	105.127	724.221
ANGPTL4	48-2:7	48	2	7	77.0153	415.069
ANGPTL4	44-6:2	44	6	2	170.088	765.046
ANGPTL6	37-3:8	37	3	8	48.4178	171.484
ANGPTL6	37-8:4	37	8	4	53.1415	255.886
ANGPTL7	37-3:5	37	3	5	46.6649	231.004
ANGPTL7	41-4:4	41	4	4	69.0934	314.158
ANK2	22-5:6	22	5	6	30.7951	52.1055
ANK2	22-5:4	22	5	4	48.4071	298.815
ANK3	24-1:6	24	1	6	34.1945	148.148
ANK3	24-7:3	24	7	3	72.9698	550.485
ANKH	20-3:8	20	3	8	32.7721	140.011
ANKH	16-7:5	16	7	5	33.3946	107.15
ANKIB1	47-8:3	47	8	3	51.2448	139.911
ANKIB1	43-3:2	43	3	2	95.4235	296.559
ANKK1	32-1:8	32	1	8	92.0436	228.273
ANKK1	32-5:5	32	5	5	117.262	442.893
ANKMY1	48-6:8	48	6	8	63.0913	399.925
ANKMY1	44-1:1	44	1	1	163.056	710.714
ANLN	23-4:5	23	4	5	29.6899	96.1173
ANLN	19-4:1	19	4	1	49.1181	178.139
ANP32A	34-6:8	34	6	8	113.77	710.631
ANP32A	30-1:1	30	1	1	138.198	1633.94
ANP32E	3-5:4	3	5	4	40.0219	115.024
ANP32E	3-4:5	3	4	5	80.3405	263.32
ANPEP	22-1:6	22	1	6	30.4484	40.233
ANPEP	22-7:3	22	7	3	64.3113	439.255
ANTXR1	39-7:8	39	7	8	51.1257	169.318
ANTXR1	39-2:7	39	2	7	78.2159	217.008
ANXA1	46-4:2	46	4	2	66.2511	318.221
ANXA1	46-7:1	46	7	1	127.871	838.196
ANXA2	48-5:6	48	5	6	42.6451	71.3819
ANXA2	48-5:4	48	5	4	63.4709	386.782
AOF2	15-7:3	15	7	3	83.6379	710.224
AOF2	15-4:7	15	4	7	99.949	983.737
AOX1	46-5:6	46	5	6	54.5203	221.968
AOX1	46-5:4	46	5	4	89.2824	483.483
AP1S1	20-1:7	20	1	7	58.9978	433.771
AP1S1	20-2:1	20	2	1	74.2742	520.16
AP1S2	21-1:2	21	1	2	100.151	1017.06
AP1S2	17-1:5	17	1	5	124.568	1241.84
AP2B1	12-3:2	12	3	2	29.5157	54.5126
AP2B1	12-2:3	12	2	3	56.3379	486.711
AP2M1	18-3:5	18	3	5	83.9327	750.475
AP2M1	18-7:8	18	7	8	181.002	1138.65
AP3D1	41-6:2	41	6	2	103.474	511.027
AP3D1	45-2:7	45	2	7	191.119	1063.13
AP3S1	18-1:7	18	1	7	63.2324	347.817
AP3S1	18-2:1	18	2	1	94.3365	1221.15
APAF1	48-1:6	48	1	6	42.2376	138.072
APAF1	48-7:3	48	7	3	68.4137	409.376
APC	24-1:5	24	1	5	29.5148	62.6703
APC	24-2:8	24	2	8	51.7124	401.415
APC2	28-4:1	28	4	1	71.3663	395.254
APC2	28-3:1	28	3	1	73.4891	357.325
APCS	22-1:5	22	1	5	39.6069	179.549
APCS	22-2:8	22	2	8	75.0808	612.814
APEG1	20-7:2	20	7	2	121.74	506.251
APEG1	20-2:8	20	2	8	72.895	125.727
APEH	22-7:7	22	7	7	32.058	68.2481
APEH	22-4:6	22	4	6	56.3286	345.414
APEX1	24-6:2	24	6	2	31.8272	80.8621
APEX1	24-6:4	24	6	4	54.117	372.147
APEX2	21-5:7	21	5	7	30.2919	95.4685
APEX2	21-2:6	21	2	6	41.8587	222.36
APG5L	44-8:6	44	8	6	58.8322	95.916
APG5L	44-8:3	44	8	3	129.996	710.778
APH-1A	48-1:2	48	1	2	84.1462	522.01
APH-1A	44-1:5	44	1	5	123.995	642.219
API5	46-6:1	46	6	1	185.751	955.73
API5	42-8:4	42	8	4	223.541	1347.63
APLN	5-3:5	5	3	5	169.062	1745.07
APLN	5-7:8	5	7	8	172.122	2207.3
APLP1	46-1:5	46	1	5	46.5821	177.124
APLP1	46-2:8	46	2	8	116.604	652.41
APLP2	48-7:7	48	7	7	40.4162	60.6151
APLP2	48-4:6	48	4	6	53.3299	231.296
APOA1	46-7:7	46	7	7	86.7308	559.376
APOA1	46-4:6	46	4	6	92.3209	430.001
APOA2	48-6:2	48	6	2	39.7319	55.1871
APOA2	48-6:4	48	6	4	121.292	838.105
APOB	46-6:2	46	6	2	45.3673	134.736
APOB	46-6:4	46	6	4	117.929	706.952
APOB48R	20-3:1	20	3	1	30.3499	107.393
APOB48R	16-6:3	16	6	3	38.039	129.441
APOC2	46-5:7	46	5	7	59.9742	310.196
APOC2	46-2:6	46	2	6	91.3953	485.241
APOC3	24-3:2	24	3	2	31.4923	114.35
APOC3	24-2:3	24	2	3	40.9445	242.212
APOE	22-3:2	22	3	2	45.4651	293.309
APOE	22-2:3	22	2	3	70.6574	643.063
APOF	46-1:6	46	1	6	38.981	74.8923
APOF	46-7:3	46	7	3	98.6181	589.347
APOH	24-4:8	24	4	8	45.1929	298.822
APOH	24-7:6	24	7	6	65.8841	475.175
APOL2	24-7:7	24	7	7	29.5062	87.2997
APOL2	24-4:6	24	4	6	30.6509	94.9181
APP	22-4:8	22	4	8	30.2412	48.1126
APP	22-7:6	22	7	6	66.8896	497.263
APPBP2	4-5:4	4	5	4	143.063	1303.69
APPBP2	4-4:5	4	4	5	167.92	1578.44
APRT	24-4:1	24	4	1	31.1654	80.2374
APRT	24-3:1	24	3	1	44.1514	271.734
APS	38-4:8	38	4	8	71.6121	362.881
APS	38-7:6	38	7	6	121.035	611.027
APTX	43-7:2	43	7	2	55.1095	147.787
APTX	43-6:5	43	6	5	81.8127	302.008
APXL	48-3:2	48	3	2	38.0703	53.2676
APXL	48-2:3	48	2	3	42.2824	131.463
AQP1	46-3:2	46	3	2	61.7912	296.716
AQP1	46-2:3	46	2	3	112.041	608.776
AQP2	48-4:8	48	4	8	41.7137	84.2047
AQP2	48-7:6	48	7	6	95.4665	586.482
AQP3	46-4:8	46	4	8	43.7761	114.122
AQP3	46-7:6	46	7	6	140.789	960.032
AQP4	48-4:1	48	4	1	38.5635	54.711
AQP4	48-3:1	48	3	1	57.5234	323.024
AQP5	46-4:1	46	4	1	61.728	289.28
AQP5	46-3:1	46	3	1	102.384	556.243
AQP6	48-6:7	48	6	7	47.011	218.283
AQP6	48-1:4	48	1	4	89.5511	551.879
AQP7	46-6:7	46	6	7	83.3077	400.92
AQP7	46-1:4	46	1	4	86.9005	453.196
AQP8	48-5:7	48	5	7	50.4005	234.74
AQP8	48-2:6	48	2	6	54.3799	259.906
AQP9	24-8:4	24	8	4	42.3527	249.995
AQP9	24-3:8	24	3	8	43.2791	251.574
AR	22-8:4	22	8	4	36.7992	118.643
AR	22-3:8	22	3	8	73.5657	657.624
ARAF	36-7:2	36	7	2	77.7466	109.379
ARAF	28-2:8	28	2	8	170.912	863.301
ARD1	6-7:5	6	7	5	149.427	1790.78
ARD1	6-5:5	6	5	5	169.146	1930.43
AREG	24-8:2	24	8	2	37.7508	186.949
AREG	24-4:4	24	4	4	69.3382	549.153
ARFIP2	24-4:2	24	4	2	30.6818	97.917
ARFIP2	24-7:1	24	7	1	31.1405	102.829
ARG1	22-8:2	22	8	2	41.8459	153.938
ARG1	22-4:4	22	4	4	73.4813	495.918
ARH	11-2:4	11	2	4	23.5416	72.9534
ARH	11-8:6	11	8	6	28.7224	110.138
ARHGAP17	32-2:6	32	2	6	38.4966	143.568
ARHGAP17	32-6:8	32	6	8	80.2703	428.266
ARHGAP26	35-6:7	35	6	7	91.858	201.761
ARHGAP26	27-7:7	27	7	7	139.735	664.732
ARHGDIA	33-1:3	33	1	3	55.7027	323.318
ARHGDIA	33-5:2	33	5	2	121.171	831.728
ARHGDIB	35-5:3	35	5	3	40.7912	181.734
ARHGDIB	35-5:1	35	5	1	67.7651	414.237
ARHGDIG	33-5:3	33	5	3	46.547	235.558
ARHGDIG	33-5:1	33	5	1	101.851	653.77
ARHGEF10	14-4:2	14	4	2	50.6176	424.497
ARHGEF10	18-4:3	18	4	3	109.634	1254.46
ARHGEF11	7-6:4	7	6	4	49.5624	153.645
ARHGEF11	7-6:6	7	6	6	73.6293	468.226
ARHGEF17	5-6:4	5	6	4	70.1168	446.081
ARHGEF17	5-6:6	5	6	6	73.3491	585.668
ARHGEF2	41-6:3	41	6	3	102.793	594.181
ARHGEF2	41-3:6	41	3	6	128.619	677.57
ARHGEF4	30-3:6	30	3	6	61.5174	172.388
ARHGEF4	30-6:3	30	6	3	77.0546	190.623
ARHGEF5	36-8:3	36	8	3	43.6413	64.6748
ARHGEF5	32-3:2	32	3	2	66.2729	334.001
ARHGEF6	2-6:2	2	6	2	72.5273	554.569
ARHGEF6	6-2:7	6	2	7	113.691	454.11
ARID1A	48-3:3	48	3	3	120.377	785.559
ARID1A	44-2:4	44	2	4	124.919	875.384
ARID4A	18-2:8	18	2	8	52.2471	162.144
ARID4A	18-6:1	18	6	1	111.076	627.41
ARIH1	48-5:7	48	5	7	48.9693	165.441
ARIH1	48-2:6	48	2	6	69.4514	412.146
ARIH2	26-3:6	26	3	6	89.2055	728.421
ARIH2	26-3:7	26	3	7	110.184	519.364
ARK5	20-3:4	20	3	4	77.2383	134.793
ARK5	20-7:3	20	7	3	92.6386	252.266
ARL3	35-6:3	35	6	3	37.4635	134.133
ARL3	35-3:6	35	3	6	60.3484	360.255
ARMET	34-2:5	34	2	5	125.745	654.788
ARMET	30-7:7	30	7	7	226.305	2596.47
ARNT	33-6:3	33	6	3	41.0258	117.691
ARNT	33-3:6	33	3	6	75.744	473.254
ARNT2	1-6:3	1	6	3	33.9139	81.3293
ARNT2	5-3:1	5	3	1	72.4279	503.028
ARNTL	35-6:5	35	6	5	38.4041	108.609
ARNTL	35-7:2	35	7	2	68.892	386.141
ARNTL2	14-6:2	14	6	2	30.8603	88.9183
ARNTL2	18-2:7	18	2	7	56.3946	211.277
ARPP-19	40-1:2	40	1	2	115.513	594.12
ARPP-19	40-5:5	40	5	5	137.118	749.44
ARR3	33-7:2	33	7	2	45.0615	179.336
ARR3	33-6:5	33	6	5	96.5008	624.92
ARRB1	11-7:5	11	7	5	30.169	63.7742
ARRB1	11-5:5	11	5	5	42.678	298.595
ARRB2	9-7:5	9	7	5	36.0008	93.111
ARRB2	9-5:5	9	5	5	91.506	729.663
ARSA	11-2:2	11	2	2	35.2887	193.629
ARSA	11-7:4	11	7	4	39.2907	242.083
ARSB	9-2:2	9	2	2	36.2091	92.7563
ARSB	9-7:4	9	7	4	66.0129	452.295
ARSD	9-3:5	9	3	5	48.533	252.315
ARSD	9-7:8	9	7	8	104.092	830.42
ARSE	11-1:7	11	1	7	43.0431	273.943
ARSE	11-2:1	11	2	1	77.3503	772.784
ARSF	9-1:7	9	1	7	39.8621	193.607
ARSF	9-2:1	9	2	1	49.5712	306.965
ARTN	41-6:7	41	6	7	118.711	704.093
ARTN	45-4:7	45	4	7	201.506	1137.43
ARTS-1	5-7:2	5	7	2	58.2542	233.484
ARTS-1	5-6:5	5	6	5	123.735	447.357
AS3MT	7-8:7	7	8	7	27.9566	76.4472
AS3MT	3-1:7	3	1	7	51.2232	202.654
ASAH1	35-7:5	35	7	5	34.3937	62.0673
ASAH1	35-5:5	35	5	5	76.703	513.809
ASB1	9-6:8	9	6	8	27.4326	98.1826
ASB1	5-1:1	5	1	1	68.4514	260.138
ASB13	40-7:8	40	7	8	41.981	93.6798
ASB13	40-2:7	40	2	7	84.8197	245.314
ASB2	35-1:8	35	1	8	41.4852	237.723
ASB2	31-3:4	31	3	4	62.627	187.685
ASB3	46-2:7	46	2	7	64.0349	357.7
ASB3	42-6:2	42	6	2	114.209	388.226
ASB4	35-6:1	35	6	1	81.0843	514.356
ASB4	31-8:4	31	8	4	83.3439	252.349
ASCC2	37-2:5	37	2	5	39.3267	122.665
ASCC2	37-7:4	37	7	4	97.1064	366.683
ASCL1	33-7:5	33	7	5	69.0253	296.706
ASCL1	33-5:5	33	5	5	117.437	811.378
ASCL2	35-2:2	35	2	2	47.5255	117.409
ASCL2	35-7:4	35	7	4	69.9206	370.11
ASGR1	33-2:2	33	2	2	42.6986	177.201
ASGR1	33-7:4	33	7	4	119.704	677.235
ASGR2	35-7:8	35	7	8	48.9701	254.112
ASGR2	35-3:5	35	3	5	65.1668	425.476
ASH1L	42-2:6	42	2	6	62.4727	212.936
ASH1L	42-6:8	42	6	8	86.3699	277.735
ASH2L	21-6:8	21	6	8	142.896	1530.18
ASH2L	17-1:1	17	1	1	145.924	1617.3
ASK	20-1:2	20	1	2	82.5676	271.482
ASK	20-5:7	20	5	7	84.4241	185.551
ASMT	33-3:5	33	3	5	45.8104	207.693
ASMT	33-7:8	33	7	8	102.85	645.194
ASNS	35-1:7	35	1	7	38.2277	149.861
ASNS	35-2:1	35	2	1	62.6956	247.144
ASPA	33-1:7	33	1	7	32.0986	60.1769
ASPA	33-2:1	33	2	1	64.2995	300.244
ASPH	11-2:4	11	2	4	28.908	52.4308
ASPH	11-8:6	11	8	6	45.5404	318.091
ASS	9-2:4	9	2	4	37.0003	126.097
ASS	9-8:6	9	8	6	99.3434	856.648
ATAD2	21-3:4	21	3	4	30.0986	96.9761
ATAD2	21-8:5	21	8	5	51.5239	275.807
ATF1	9-4:2	9	4	2	56.0014	341.515
ATF1	9-7:1	9	7	1	60.347	385.865
ATF2	31-5:1	31	5	1	57.6308	307.59
ATF2	31-5:3	31	5	3	79.992	442.584
ATM	34-7:2	34	7	2	100.767	264.762
ATM	26-2:8	26	2	8	135.515	602.001
ATOH1	11-5:6	11	5	6	30.9819	72.2698
ATOH1	11-5:4	11	5	4	59.3409	547.235
ATP12A	35-2:4	35	2	4	56.6712	335.083
ATP12A	35-8:6	35	8	6	77.6854	422.67
ATP13A4	13-7:3	13	7	3	35.128	133.517
ATP13A4	13-4:7	13	4	7	42.1522	225.944
ATP1A1	9-5:6	9	5	6	34.208	77.4225
ATP1A1	9-5:4	9	5	4	78.7865	572.007
ATP1A2	11-7:3	11	7	3	44.4321	365.282
ATP1A2	11-1:6	11	1	6	81.5104	824.479
ATP1A3	9-1:6	9	1	6	34.0478	73.6319
ATP1A3	9-7:3	9	7	3	66.2467	470.583
ATP1A4	33-2:4	33	2	4	55.1374	272.68
ATP1A4	33-8:6	33	8	6	102.945	641.31
ATP2A1	33-4:2	33	4	2	62.7299	378.241
ATP2A1	33-7:1	33	7	1	105.619	684.021
ATP2A2	35-5:6	35	5	6	48.7055	214.124
ATP2A2	35-5:4	35	5	4	50.5909	255.516
ATP2A3	33-5:6	33	5	6	56.9918	277.594
ATP2A3	33-5:4	33	5	4	113.94	762.035
ATP2B1	35-1:6	35	1	6	40.0805	170.196
ATP2B1	35-7:3	35	7	3	55.181	263.748
ATP2B2	33-1:6	33	1	6	33.6948	80.7846
ATP2B2	33-7:3	33	7	3	133.425	851.617
ATP2B3	11-1:5	11	1	5	34.6346	155.97
ATP2B3	11-2:8	11	2	8	68.2027	690.925
ATP2B4	9-1:5	9	1	5	38.6041	177.754
ATP2B4	9-2:8	9	2	8	62.9975	549.293
ATP2C1	45-1:3	45	1	3	43.2014	100.432
ATP2C1	45-5:2	45	5	2	57.1054	216.314
ATP4A	11-7:7	11	7	7	26.6168	35.2904
ATP4A	11-4:6	11	4	6	80.2772	720.08
ATP4B	9-7:7	9	7	7	31.4464	59.3805
ATP4B	9-4:6	9	4	6	97.9275	807.863
ATP4B	11-6:2	11	6	2	29.6239	70.9451
ATP4B	11-6:4	11	6	4	49.7324	364.227
ATP5A1	9-6:2	9	6	2	41.8448	160.324
ATP5A1	9-6:4	9	6	4	67.3451	462.748
ATP5B	9-5:7	9	5	7	32.4434	49.1261
ATP5B	9-2:6	9	2	6	61.2824	494.17
ATP6AP2	39-7:2	39	7	2	44.1353	135.566
ATP6AP2	43-1:4	43	1	4	69.9966	345.118
ATP6V1A	35-1:5	35	1	5	51.6291	308.686
ATP6V1A	35-2:8	35	2	8	56.4725	332.979
ATP6V1B1	33-1:5	33	1	5	51.1907	251.844
ATP6V1B1	33-2:8	33	2	8	66.7253	547.283
ATP6V1B2	35-7:7	35	7	7	47.4327	212.393
ATP6V1B2	35-4:6	35	4	6	74.4777	442.321
ATP6V1C1	33-7:7	33	7	7	51.5549	234.802
ATP6V1C1	33-4:6	33	4	6	92.8585	643.238
ATP7A	35-6:2	35	6	2	51.8703	225.262
ATP7A	35-6:4	35	6	4	65.7863	413.546
ATP7B	33-6:2	33	6	2	70.8165	340.443
ATP7B	33-6:4	33	6	4	171.889	1289.02
ATP9A	19-2:6	19	2	6	56.2167	257.987
ATP9A	19-6:8	19	6	8	104.143	792.007
ATR	36-7:8	36	7	8	78.0556	121.498
ATR	28-3:7	28	3	7	109.482	484.091
ATRN	22-8:1	22	8	1	70.8717	538.653
ATRN	18-4:8	18	4	8	114.491	1084.88
ATRNL1	9-2:1	9	2	1	24.73	78.9592
ATRNL1	9-1:7	9	1	7	25.1746	77.9649
ATRX	35-2:6	35	2	6	48.1962	260.502
ATRX	35-5:7	35	5	7	65.2473	365.501
ATXN3	23-2:2	23	2	2	41.2172	137.511
ATXN3	23-7:4	23	7	4	96.8936	548.185
AUP1	11-3:2	11	3	2	54.6327	462.963
AUP1	11-2:3	11	2	3	105.776	1094.96
AURKB	46-6:3	46	6	3	238.52	1098.66
AURKB	38-3:1	38	3	1	157.048	771.624
AURKC	36-6:7	36	6	7	77.5318	114.198
AURKC	28-7:7	28	7	7	158.711	854.534
AVP	9-3:2	9	3	2	38.881	156.744
AVP	9-2:3	9	2	3	84.2492	690.974
AVPR1A	26-3:8	26	3	8	129.939	648.322
AVPR1A	34-8:4	34	8	4	134.65	538.173
AVPR1B	28-6:1	28	6	1	132.178	589.738
AVPR1B	36-1:3	36	1	3	75.1041	225.212
AVPR2	26-6:1	26	6	1	87.9566	364.017
AVPR2	34-1:3	34	1	3	92.9573	243.192
AXIN1	48-3:7	48	3	7	122.761	920.701
AXIN1	44-5:6	44	5	6	221.525	1532.96
AXIN2	46-3:7	46	3	7	147.432	769.696
AXIN2	42-5:6	42	5	6	183.534	1092.78
AXL	34-7:8	34	7	8	99.1471	175.052
AXL	26-3:7	26	3	7	148.29	715.587
AZU1	11-4:8	11	4	8	43.9797	304.282
AZU1	11-7:6	11	7	6	57.9747	474.858
B2M	9-4:8	9	4	8	41.8805	215.484
B2M	9-7:6	9	7	6	92.608	724.178
B4GALT1	13-5:7	13	5	7	48.9558	323.422
B4GALT1	17-5:8	17	5	8	92.0525	1040.33
B7H3	27-6:5	27	6	5	37.7934	71.0419
B7H3	27-8:8	27	8	8	44.6915	114.302
BACE1	46-7:5	46	7	5	50.789	139.371
BACE1	46-5:5	46	5	5	53.456	193.492
BACE2	24-4:8	24	4	8	31.8512	139.584
BACE2	24-7:6	24	7	6	34.0499	143.138
BACH2	15-1:6	15	1	6	30.4461	98.3541
BACH2	19-8:8	19	8	8	36.2422	130.097
BAD	11-4:1	11	4	1	35.8797	160.349
BAD	11-3:1	11	3	1	65.9055	563.442
BAG1	9-4:1	9	4	1	42.5069	188.503
BAG1	9-3:1	9	3	1	57.4637	377.405
BAG2	42-6:4	42	6	4	82.238	356.811
BAG2	42-6:6	42	6	6	99.4061	523.614
BAG3	44-6:4	44	6	4	116.203	576.685
BAG3	44-6:6	44	6	6	118.404	590.35
BAG4	42-4:6	42	4	6	53.0429	88.2281
BAG4	42-1:8	42	1	8	95.1772	564.453
BAG5	44-4:6	44	4	6	93.1717	474.838
BAG5	44-1:8	44	1	8	158.917	1001.52
BAI1	28-1:6	28	1	6	154.101	715.269
BAI1	36-7:5	36	7	5	82.6326	116.131
BAI2	26-1:6	26	1	6	154.216	763.785
BAI2	34-7:5	34	7	5	125.902	550.229
BAI3	28-7:4	28	7	4	186.166	924.947
BAI3	36-1:5	36	1	5	74.423	188.69
BAIAP2	2-2:1	2	2	1	72.0578	488.66
BAIAP2	2-5:8	2	5	8	82.2799	574.749
BAIAP3	47-2:7	47	2	7	48.7508	117.585
BAIAP3	43-6:2	43	6	2	59.1439	191.854
BAK1	11-6:7	11	6	7	33.2695	163.185
BAK1	11-1:4	11	1	4	84.2225	933.806
BAP1	48-8:8	48	8	8	199.434	1365.18
BAP1	44-1:6	44	1	6	200.432	1878.27
BARD1	9-6:7	9	6	7	32.0291	75.2008
BARD1	9-1:4	9	1	4	73.0214	648.164
BAT3	12-8:1	12	8	1	36.4269	164.221
BAT3	8-4:8	8	4	8	57.7518	256.789
BAT8	27-3:1	27	3	1	61.7323	287.939
BAT8	27-4:1	27	4	1	66.7406	310.519
BAX	35-2:3	35	2	3	81.239	235.888
BAX	35-3:2	35	3	2	82.0635	279.205
BAZ1A	25-5:4	25	5	4	63.1766	390.399
BAZ1A	25-4:5	25	4	5	78.2456	467.158
BAZ1B	47-4:5	47	4	5	50.6212	94.4823
BAZ1B	43-4:1	43	4	1	67.6696	245.387
BAZ2A	27-4:5	27	4	5	53.9589	269.815
BAZ2A	27-5:4	27	5	4	54.0473	263.583
BAZ2B	34-4:5	34	4	5	69.6407	357.301
BAZ2B	30-4:1	30	4	1	247.112	344.633
BBC3	47-2:2	47	2	2	45.558	114.829
BBC3	47-7:4	47	7	4	70.8988	381.572
BBP	13-3:7	13	3	7	41.0073	212.455
BBP	13-3:6	13	3	6	45.2222	206.953
BBS2	33-3:2	33	3	2	39.5984	128.577
BBS2	33-2:3	33	2	3	110.128	899.934
BCAP29	38-5:3	38	5	3	51.6249	153.664
BCAP29	42-7:6	42	7	6	59.8738	160.122
BCAP31	15-6:3	15	6	3	55.7666	403.632
BCAP31	19-3:1	19	3	1	65.7159	283.1
BCAR1	14-7:2	14	7	2	43.1644	266.414
BCAR1	18-1:4	18	1	4	71.8569	598.042
BCAR3	48-1:2	48	1	2	111.353	840.945
BCAR3	44-1:5	44	1	5	155.028	1151.23
BCAT1	35-4:8	35	4	8	49.0929	258.448
BCAT1	35-7:6	35	7	6	68.2846	352.641
BCAT2	33-4:8	33	4	8	60.9055	303.806
BCAT2	33-7:6	33	7	6	148.057	1009.47
BCCIP	16-2:4	16	2	4	29.2014	76.904
BCCIP	20-3:3	20	3	3	31.0671	111.162
BCHE	35-3:1	35	3	1	58.361	342.487
BCHE	35-4:1	35	4	1	66.6212	370.668
BCKDHA	33-4:1	33	4	1	37.922	106.269
BCKDHA	33-3:1	33	3	1	135.715	531.224
BCKDK	18-7:2	18	7	2	130.176	597.227
BCKDK	18-2:8	18	2	8	119.562	503.61
BCL10	21-2:7	21	2	7	82.0632	738.287
BCL10	17-6:2	17	6	2	108.021	1196.36
BCL11B	28-7:3	28	7	3	39.9987	72.4428
BCL11B	28-4:7	28	4	7	64.1829	164.466
BCL2	33-6:7	33	6	7	60.4602	276.171
BCL2	33-1:4	33	1	4	104.78	731.009
BCL2A1	11-8:4	11	8	4	38.2071	203.591
BCL2A1	11-3:8	11	3	8	44.3684	317.584
BCL2L1	9-8:4	9	8	4	41.6492	181.935
BCL2L1	9-3:8	9	3	8	67.9593	518.16
BCL2L10	7-1:2	7	1	2	95.0169	589.222
BCL2L10	3-1:5	3	1	5	131.76	854.68
BCL2L11	1-1:5	1	1	5	41.8603	244.985
BCL2L11	5-1:2	5	1	2	86.3928	317.688
BCL2L12	39-4:1	39	4	1	39.2094	72.1582
BCL2L12	39-3:1	39	3	1	48.7666	108.089
BCL2L13	22-7:7	22	7	7	32.1883	107.753
BCL2L13	22-4:6	22	4	6	37.685	213.354
BCL2L14	14-3:3	14	3	3	31.2237	92.2614
BCL2L14	14-5:2	14	5	2	31.7523	113.42
BCL2L2	11-3:4	11	3	4	38.0286	278.63
BCL2L2	11-8:5	11	8	5	72.2541	676.023
BCL3	9-3:4	9	3	4	43.3989	233.586
BCL3	9-8:5	9	8	5	62.9956	456.401
BCL6	11-8:2	11	8	2	52.4926	482.048
BCL6	11-4:4	11	4	4	55.0286	439.356
BCL7A	9-8:2	9	8	2	38.0165	127.492
BCL7A	9-4:4	9	4	4	80.15	602.082
BCL9	11-8:7	11	8	7	46.5423	392.715
BCL9	11-1:1	11	1	1	64.5805	595.039
BCR	36-5:2	36	5	2	82.3856	145.369
BCR	28-5:3	28	5	3	140.377	677.794
BCS1L	45-1:3	45	1	3	37.589	56.8926
BCS1L	45-5:2	45	5	2	94.0132	400.948
BDH	47-5:3	47	5	3	61.5978	339.869
BDH	47-5:1	47	5	1	100.284	545.09
BDKRB1	4-2:5	4	2	5	59.4337	120.366
BDKRB1	12-4:6	12	4	6	60.1073	412.489
BDKRB2	2-2:5	2	2	5	111.166	531.459
BDKRB2	10-4:6	10	4	6	104.278	641.757
BDNF	45-5:3	45	5	3	45.4635	101.496
BDNF	45-5:1	45	5	1	71.858	324.56
BECN1	35-8:8	35	8	8	45.9867	96.2771
BECN1	31-1:6	31	1	6	53.5528	174.616
BET1	15-5:7	15	5	7	55.781	361.287
BET1	19-5:8	19	5	8	72.4844	463.482
BF	47-6:3	47	6	3	43.2753	112.58
BF	47-3:6	47	3	6	55.6602	251.954
BFAR	46-6:8	46	6	8	63.3088	317.349
BFAR	42-1:1	42	1	1	71.5643	196.181
BHC80	42-5:3	42	5	3	50.193	129.966
BHC80	42-5:1	42	5	1	92.4865	237.494
BHLHB5	47-6:2	47	6	2	46.9475	95.9912
BHLHB5	47-6:4	47	6	4	58.3234	259.258
BID	47-7:2	47	7	2	57.7761	253.573
BID	47-6:5	47	6	5	59.8404	317.457
BIK	45-7:2	45	7	2	38.6984	36.2082
BIK	45-6:5	45	6	5	73.0453	303.846
BIRC1	30-7:7	30	7	7	122.178	500.105
BIRC1	34-2:5	34	2	5	136.644	859.775
BIRC2	22-6:2	22	6	2	31.8192	64.7382
BIRC2	22-6:4	22	6	4	72.2956	491.751
BIRC3	24-2:6	24	2	6	41.6549	204.538
BIRC3	24-5:7	24	5	7	45.7832	307.229
BIRC4	22-5:7	22	5	7	36.7467	147.03
BIRC4	22-2:6	22	2	6	64.7841	457.624
BIRC5	48-1:5	48	1	5	51.1659	255.007
BIRC5	48-2:8	48	2	8	113.29	1386.8
BIRC6	27-7:5	27	7	5	33.9433	42.1413
BIRC6	31-3:8	31	3	8	50.9912	190.912
BIRC7	16-3:6	16	3	6	52.281	202.645
BIRC7	16-3:7	16	3	7	75.9181	280.104
BLK	34-5:2	34	5	2	105.309	329.422
BLK	26-5:3	26	5	3	118.822	548.053
BLM	23-7:5	23	7	5	30.6066	53.2473
BLM	23-5:5	23	5	5	39.9467	244.051
BLMH	21-7:5	21	7	5	41.2747	97.8511
BLMH	21-5:5	21	5	5	93.5099	571.542
BLNK	10-2:5	10	2	5	33.2503	229.754
BLNK	6-7:7	6	7	7	52.6902	207.457
BLP1	39-8:7	39	8	7	58.16	224.002
BLP1	39-1:1	39	1	1	63.2505	137.721
BLP2	25-1:1	25	1	1	30.4966	58.3202
BLP2	25-8:7	25	8	7	49.2882	216.931
BLR1	4-1:4	4	1	4	98.8296	459.724
BLR1	12-4:4	12	4	4	56.6331	374.602
BM039	42-4:6	42	4	6	65.5091	177.964
BM039	42-1:8	42	1	8	153.382	452.844
BMP1	21-2:2	21	2	2	58.6231	293.023
BMP1	21-7:4	21	7	4	128.185	881.186
BMP10	47-1:5	47	1	5	43.1831	108.972
BMP10	47-2:8	47	2	8	58.5523	323.848
BMP15	19-3:5	19	3	5	91.8343	656.382
BMP15	19-7:8	19	7	8	109.544	760.637
BMP2	23-3:5	23	3	5	30.6747	67.8206
BMP2	23-7:8	23	7	8	44.2777	236.937
BMP2K	21-4:7	21	4	7	77.1836	139.294
BMP2K	13-1:1	13	1	1	107.526	498.41
BMP3	21-3:5	21	3	5	56.486	300.355
BMP3	21-7:8	21	7	8	102.973	810.311
BMP4	23-1:7	23	1	7	29.1115	50.7887
BMP4	23-2:1	23	2	1	37.056	166.951
BMP5	21-1:7	21	1	7	35.8684	162.752
BMP5	21-2:1	21	2	1	70.3404	459.031
BMP6	47-7:5	47	7	5	44.8525	126.458
BMP6	47-5:5	47	5	5	86.5508	438.553
BMP7	45-7:5	45	7	5	53.0228	157.967
BMP7	45-5:5	45	5	5	58.5541	249.639
BMP8B	47-2:2	47	2	2	38.9409	97.1717
BMP8B	47-7:4	47	7	4	208.754	1274.65
BMPR1A	36-5:8	36	5	8	72.4448	102.228
BMPR1A	28-3:5	28	3	5	120.496	530.007
BMPR1B	34-5:8	34	5	8	97.2432	268.632
BMPR1B	26-3:5	26	3	5	91.5098	353.987
BMPR2	12-6:5	12	6	5	47.5494	98.8823
BMPR2	4-2:6	4	2	6	122.835	595.649
BMX	10-6:5	10	6	5	63.3024	140.309
BMX	2-2:6	2	2	6	130.47	661.64
BNIP1	45-2:2	45	2	2	36.1923	43.4918
BNIP1	45-7:4	45	7	4	120.113	607.431
BNIP3	47-3:5	47	3	5	52.4918	227.83
BNIP3	47-7:8	47	7	8	55.9376	290.308
BNIP3L	45-3:5	45	3	5	38.1508	40.9176
BNIP3L	45-7:8	45	7	8	61.3865	309.026
BOK	47-1:7	47	1	7	36.8846	80.5288
BOK	47-2:1	47	2	1	41.9214	145.948
BPGM	23-2:4	23	2	4	28.519	44.2544
BPGM	23-8:6	23	8	6	54.0717	306.585
BPHL	21-2:4	21	2	4	80.8624	592.491
BPHL	21-8:6	21	8	6	103.116	706.524
BPI	23-4:2	23	4	2	29.4654	59.2088
BPI	23-7:1	23	7	1	65.1047	418.1
BPIL1	27-4:3	27	4	3	33.8166	93.8397
BPIL1	27-5:1	27	5	1	35.0117	91.2661
BRAF	12-1:2	12	1	2	54.832	336.396
BRAF	4-5:7	4	5	7	72.9648	204.582
BRAP	42-1:6	42	1	6	137.64	936.244
BRAP	46-8:8	46	8	8	248.874	1529.43
BRCA1	21-7:1	21	7	1	94.1283	617.837
BRCA1	21-4:2	21	4	2	112.782	844.288
BRCA2	23-5:6	23	5	6	31.3368	50.0788
BRCA2	23-5:4	23	5	4	35.9368	150.475
BRD1	22-2:8	22	2	8	28.3837	94.0185
BRD1	22-1:5	22	1	5	29.0494	84.0864
BRD8	27-3:2	27	3	2	63.0083	332.361
BRD8	27-2:3	27	2	3	79.5419	435.625
BRDG1	11-1:5	11	1	5	24.4368	73.7932
BRDG1	11-2:8	11	2	8	31.0203	208.092
BRE	42-3:1	42	3	1	62.0453	250.445
BRE	38-6:3	38	6	3	63.3278	251.59
BRF2	6-8:5	6	8	5	33.1087	87.0333
BRF2	2-2:2	2	2	2	56.533	224.877
BRIP1	39-5:1	39	5	1	48.8226	127.121
BRIP1	39-4:3	39	4	3	54.2562	159.969
BRMS1	48-3:2	48	3	2	44.9761	116.935
BRMS1	48-2:3	48	2	3	49.4188	202.433
BRMS1L	15-2:8	15	2	8	28.487	77.1785
BRMS1L	15-6:1	15	6	1	44.7859	191.371
BRPF1	36-2:5	36	2	5	57.4995	313.037
BRPF1	32-7:7	32	7	7	80.7471	409.037
BRPF3	23-4:2	23	4	2	28.0408	97.9732
BRPF3	23-7:1	23	7	1	31.5125	103.049
BRS3	2-1:4	2	1	4	105.183	451.424
BRS3	10-4:4	10	4	4	81.9499	371.419
BRSK1	17-4:1	17	4	1	358.509	1064.91
BRSK1	17-5:1	17	5	1	136.493	765.969
BSCL2	33-6:7	33	6	7	37.7487	93.929
BSCL2	33-1:4	33	1	4	39.9537	177.287
BSG	21-5:6	21	5	6	49.7654	260.608
BSG	21-5:4	21	5	4	75.9489	471.173
BSND	12-2:5	12	2	5	32.3759	153.99
BSND	8-7:7	8	7	7	56.4376	266.159
BSPRY	41-6:3	41	6	3	41.1907	90.2919
BSPRY	41-3:6	41	3	6	58.0497	212.794
BST2	23-1:6	23	1	6	29.7951	51.2203
BST2	23-7:3	23	7	3	36.3745	188.062
BTC	21-1:6	21	1	6	55.7632	334.093
BTC	21-7:3	21	7	3	105.19	762.578
BTD	47-2:4	47	2	4	37.506	83.7984
BTD	47-8:6	47	8	6	97.4728	793.366
BTK	10-1:2	10	1	2	58.6124	142.777
BTK	2-5:7	2	5	7	167.477	783.969
BTN1A1	45-2:4	45	2	4	36.5269	37.0113
BTN1A1	45-8:6	45	8	6	108.565	633.665
BTN2A1	27-2:5	27	2	5	50.3215	215.282
BTN2A1	27-7:4	27	7	4	90.0271	519.538
BTN2A2	2-3:6	2	3	6	72.794	348.929
BTN2A2	2-3:7	2	3	7	87.7833	462.253
BTN2A3	17-1:3	17	1	3	40.2451	152.851
BTN2A3	17-5:2	17	5	2	95.8829	326.257
BTN3A1	25-1:2	25	1	2	46.6694	223.987
BTN3A1	25-5:5	25	5	5	49.6163	336.992
BTN3A2	27-1:2	27	1	2	46.6405	151.494
BTN3A2	27-5:5	27	5	5	66.6896	352.907
BTN3A3	4-3:7	4	3	7	136.908	1167.7
BTN3A3	4-3:6	4	3	6	195.351	1630.85
BTNL2	14-7:5	14	7	5	32.27	103.101
BTNL2	18-3:8	18	3	8	60.8111	223.658
BTNL3	25-4:8	25	4	8	44.6805	132.902
BTNL3	25-7:6	25	7	6	62.903	338.305
BTNL8	14-2:8	14	2	8	29.7014	86.2071
BTNL8	14-6:1	14	6	1	32.2157	120.706
BTRC	47-5:8	47	5	8	50.0926	93.5445
BTRC	43-5:7	43	5	7	78.1173	382.339
BUB1	12-8:5	12	8	5	52.8807	104.19
BUB1	4-3:3	4	3	3	88.1867	363.248
BUB1B	10-8:5	10	8	5	73.6413	232.186
BUB1B	2-3:3	2	3	3	128.183	596.61
BUB3	41-7:2	41	7	2	108.828	651.142
BUB3	41-6:5	41	6	5	118.92	682.735
BZRAP1	8-6:6	8	6	6	56.1948	263.914
BZRAP1	8-6:4	8	6	4	75.9862	497.774
BZRP	47-4:2	47	4	2	113.725	603.088
BZRP	47-7:1	47	7	1	114.505	656.915
C10orf3	8-3:1	8	3	1	36.2856	201.483
C10orf3	4-6:3	4	6	3	41.6519	199.195
C10orf57	27-3:4	27	3	4	32.2115	75.1251
C10orf57	27-8:5	27	8	5	65.2604	195.851
C10orf97	27-4:8	27	4	8	37.5049	99.3853
C10orf97	27-7:6	27	7	6	43.6012	92.6798
C11orf11	47-1:5	47	1	5	47.6	170.207
C11orf11	47-2:8	47	2	8	50.6379	249.136
C11orf24	41-4:2	41	4	2	41.1522	88.4774
C11orf24	45-4:3	45	4	3	61.9784	319.474
C13orf1	27-6:3	27	6	3	34.9719	68.5401
C13orf1	31-3:1	31	3	1	58.8871	89.5817
C13orf11	8-2:8	8	2	8	32.7869	186.034
C13orf11	8-6:1	8	6	1	32.7906	175.788
C13orf23	27-1:1	27	1	1	41.1137	147.379
C13orf23	27-8:7	27	8	7	42.7253	91.4074
C14orf125	33-1:3	33	1	3	36.4454	103.586
C14orf125	33-5:2	33	5	2	60.4945	294.98
C14orf130	8-7:6	8	7	6	32.8978	154.696
C14orf130	4-5:3	4	5	3	79.3658	154.618
C14orf169	14-7:8	14	7	8	32.3481	106.524
C14orf169	14-2:7	14	2	7	38.5687	157.502
C14orf173	2-5:5	2	5	5	48.25	187.342
C14orf173	2-1:2	2	1	2	110.862	510.303
C14orf4	28-8:2	28	8	2	41.5411	91.3208
C14orf4	28-4:4	28	4	4	60.1189	112.03
C15orf17	29-2:3	29	2	3	32.0656	54.1509
C15orf17	25-1:3	25	1	3	41.1576	218.477
C16orf28	4-6:4	4	6	4	37.6811	140.938
C16orf28	4-6:6	4	6	6	96.7321	363.501
C16orf33	38-3:6	38	3	6	42.6366	126.438
C16orf33	38-3:7	38	3	7	116.387	286.083
C17	43-5:7	43	5	7	53.243	149.498
C17	47-5:8	47	5	8	75.7529	422.626
C17orf27	19-6:6	19	6	6	35.3481	117.032
C17orf27	19-6:4	19	6	4	42.4615	148.638
C17orf35	13-3:8	13	3	8	95.304	411.316
C17orf35	21-8:4	21	8	4	146.977	796.346
C17orf37	36-6:4	36	6	4	86.1189	634.4
C17orf37	35-6:4	35	6	4	118.517	791.237
C17orf37	47-6:4	47	6	4	151.943	643.055
C17orf37	48-6:4	48	6	4	219.424	1282.23
C17orf37	33-3:1	33	3	1	109.522	846.414
C17orf37	34-3:1	34	3	1	160.856	624.261
C17orf37	46-3:1	46	3	1	265.54	1814.18
C17orf37	45-3:1	45	3	1	271.944	1981.25
C18orf1	45-2:8	45	2	8	40.811	89.3247
C18orf1	45-1:5	45	1	5	42.5552	105.568
C1D	2-5:5	2	5	5	64.1082	439.684
C1D	2-1:2	2	1	2	94.6314	560.843
C1orf33	24-4:5	24	4	5	33.8265	187.634
C1orf33	20-4:1	20	4	1	40.6426	196.753
C1QR1	13-5:5	13	5	5	43.9056	300.805
C1QR1	13-1:2	13	1	2	66.096	417.213
C1R	47-5:6	47	5	6	53.1563	228.365
C1R	47-5:4	47	5	4	78.6577	397.341
C1RL	46-6:6	46	6	6	76.174	436.349
C1RL	42-8:2	42	8	2	133.033	560.633
C1S	45-5:6	45	5	6	40.8146	56.8255
C1S	45-5:4	45	5	4	74.3593	332.216
C2	47-1:6	47	1	6	46.1574	194.976
C2	47-7:3	47	7	3	112.917	715.713
C20orf12	28-1:3	28	1	3	35.3411	98.3267
C20orf12	32-2:3	32	2	3	43.4693	161.568
C20orf129	1-7:1	1	7	1	43.5871	214.29
C20orf129	1-8:1	1	8	1	48.7453	216.371
C20orf14	22-6:4	22	6	4	32.4771	122.777
C20orf14	22-6:2	22	6	2	32.6048	118.873
C20orf18	16-8:4	16	8	4	73.7856	558.156
C20orf18	16-3:8	16	3	8	89.8835	907.014
C20orf23	26-4:2	26	4	2	39.1904	162.322
C20orf23	30-4:3	30	4	3	57.699	97.1017
C20orf23	28-5:6	28	5	6	37.9977	68.155
C20orf23	32-3:7	32	3	7	52.6327	200.967
C20orf36	30-1:4	30	1	4	46.5278	207.634
C20orf36	26-7:2	26	7	2	70.8018	268.829
C20orf7	14-8:2	14	8	2	33.2791	114.847
C20orf7	14-4:4	14	4	4	34.397	141.097
C21orf124	43-8:5	43	8	5	130.501	435.355
C21orf124	43-3:3	43	3	3	161.021	711.879
C21orf127	36-4:3	36	4	3	40.1951	176.106
C21orf127	32-4:2	32	4	2	71.6582	279.976
C21orf4	45-7:7	45	7	7	41.2462	38.1365
C21orf4	45-4:6	45	4	6	44.4137	85.1591
C22orf18	40-4:1	40	4	1	41.6769	106.449
C22orf18	40-3:1	40	3	1	70.7706	241.429
C22orf3	46-4:6	46	4	6	56.1418	263.45
C22orf3	46-7:7	46	7	7	61.327	205.666
C2orf23	4-2:8	4	2	8	56.7908	213.38
C2orf23	4-6:1	4	6	1	90.6756	238.799
C2orf28	18-1:7	18	1	7	53.0702	186.992
C2orf28	18-2:1	18	2	1	156.528	622.414
C3	45-1:6	45	1	6	36.6063	53.7096
C3	45-7:3	45	7	3	50.2536	171.035
C3AR1	4-8:3	4	8	3	125.731	556.217
C3AR1	12-8:6	12	8	6	67.9909	474.297
C4,4A	21-3:5	21	3	5	32.0916	109.165
C4,4A	21-7:8	21	7	8	32.6519	104.396
C5	21-2:8	21	2	8	84.4118	1124.59
C5	21-1:5	21	1	5	89.6022	721.155
C5orf14	40-5:8	40	5	8	61.3801	214.864
C5orf14	40-2:1	40	2	1	92.6431	209.152
C5orf18	34-5:8	34	5	8	119.416	834.96
C5orf18	30-5:7	30	5	7	135.153	785.394
C5orf19	18-6:5	18	6	5	61.564	246.408
C5orf19	18-7:2	18	7	2	73.833	288.206
C5R1	2-8:3	2	8	3	164.054	751.946
C5R1	10-8:6	10	8	6	84.5414	356.92
C6	23-7:7	23	7	7	34.4058	119.854
C6	23-4:6	23	4	6	35.8503	136.465
C6orf11	30-2:8	30	2	8	109.927	751.352
C6orf11	30-6:1	30	6	1	111.766	660.539
C6orf25	3-5:5	3	5	5	53.8046	177.086
C6orf25	3-1:2	3	1	2	91.9095	343.611
C6orf80	22-3:4	22	3	4	29.39	96.8489
C6orf80	22-8:5	22	8	5	49.2994	277.732
C6orf97	1-8:7	1	8	7	34.7539	161.373
C6orf97	1-1:1	1	1	1	40.6537	196.184
C7	21-7:7	21	7	7	96.997	688.236
C7	21-4:6	21	4	6	104.592	732.795
C7orf21	37-2:3	37	2	3	44.9503	190.631
C7orf21	37-3:2	37	3	2	55.5388	207.73
C8A	23-6:2	23	6	2	31.3975	88.4481
C8A	23-6:4	23	6	4	58.4327	442.807
C8B	21-6:2	21	6	2	80.1786	554.57
C8B	21-6:4	21	6	4	132.699	945.752
C8G	23-5:7	23	5	7	33.9992	115.115
C8G	23-2:6	23	2	6	34.6849	138.527
C8orf20	25-5:1	25	5	1	34.9155	127.811
C8orf20	25-4:3	25	4	3	46.2323	160.984
C9	21-5:7	21	5	7	63.189	331.321
C9	21-2:6	21	2	6	78.4088	563.721
C9orf114	35-2:7	35	2	7	40.2914	207.507
C9orf114	31-6:2	31	6	2	65.2851	210.462
CA1	47-6:2	47	6	2	89.1212	495.16
CA1	47-6:4	47	6	4	129.766	774.502
CA10	14-7:7	14	7	7	30.6126	94.0219
CA10	18-2:5	18	2	5	76.2261	308.736
CA11	21-4:1	21	4	1	80.7102	576.86
CA11	21-3:1	21	3	1	87.1341	664.787
CA12	23-6:7	23	6	7	36.7593	134.322
CA12	23-1:4	23	1	4	47.242	298.32
CA14	46-1:7	46	1	7	46.3811	170.652
CA14	46-2:1	46	2	1	47.1759	185.348
CA2	45-6:2	45	6	2	40.2126	40.6648
CA2	45-6:4	45	6	4	187.651	1130.52
CA3	47-5:7	47	5	7	52.0734	214.607
CA3	47-2:6	47	2	6	54.8967	282.156
CA4	45-5:7	45	5	7	37.9069	35.7387
CA4	45-2:6	45	2	6	70.4604	304.013
CA5A	23-3:2	23	3	2	29.5766	58.7148
CA5A	23-2:3	23	2	3	41.1464	263.372
CA5B	37-4:1	37	4	1	52.3835	362.847
CA5B	37-3:1	37	3	1	71.6342	555.675
CA6	21-2:3	21	2	3	69.7805	480.743
CA6	21-3:2	21	3	2	88.8679	740.93
CA7	23-4:8	23	4	8	35.1203	125.951
CA7	23-7:6	23	7	6	45.8448	256.36
CA8	21-4:8	21	4	8	81.4997	678.867
CA8	21-7:6	21	7	6	82.7882	577.742
CA9	23-4:1	23	4	1	28.8055	42.9783
CA9	23-3:1	23	3	1	38.7684	213.87
CABIN1	10-8:2	10	8	2	25.6394	73.6423
CABIN1	10-4:4	10	4	4	46.0083	285.994
CACNA1A	21-6:7	21	6	7	53.8113	331.887
CACNA1A	21-1:4	21	1	4	97.047	690.147
CACNA1B	47-3:2	47	3	2	63.806	278.571
CACNA1B	47-2:3	47	2	3	69.0272	365.101
CACNA1C	45-3:2	45	3	2	37.0275	52.3676
CACNA1C	45-2:3	45	2	3	189.326	1256.35
CACNA1D	47-4:8	47	4	8	50.517	227.971
CACNA1D	47-7:6	47	7	6	170.995	1172.13
CACNA1E	45-4:8	45	4	8	55.4459	179.914
CACNA1E	45-7:6	45	7	6	145.624	903.313
CACNA1F	47-4:1	47	4	1	81.1544	429.23
CACNA1F	47-3:1	47	3	1	94.3624	548.441
CACNA1G	19-6:2	19	6	2	78.66	467.018
CACNA1G	23-2:7	23	2	7	93.5008	677.776
CACNA1H	21-2:5	21	2	5	102.836	1122.48
CACNA1H	17-7:7	17	7	7	122.653	1375.98
CACNA1I	23-2:5	23	2	5	78.5114	459.147
CACNA1I	19-7:7	19	7	7	81.2396	463.693
CACNA1S	45-4:1	45	4	1	46.3951	139.375
CACNA1S	45-3:1	45	3	1	134.93	718.256
CACNA2D1	47-1:4	47	1	4	80.4088	439.982
CACNA2D1	47-6:7	47	6	7	82.5753	407.878
CACNA2D2	8-4:6	8	4	6	40.3296	120.076
CACNA2D2	8-1:8	8	1	8	66.7765	386.625
CACNA2D3	42-7:3	42	7	3	94.0502	333.371
CACNA2D3	42-4:7	42	4	7	99.602	298.421
CACNB1	45-6:7	45	6	7	41.3995	56.5995
CACNB1	45-1:4	45	1	4	46.6799	153.897
CACNB1	12-5:5	12	5	5	77.321	624.283
CACNB1	11-5:5	11	5	5	91.5112	747.048
CACNB1	23-5:5	23	5	5	107.931	803.784
CACNB1	24-5:5	24	5	5	120.057	913.465
CACNB1	35-5:4	35	5	4	63.8926	369.256
CACNB1	36-5:4	36	5	4	68.0887	448.844
CACNB1	47-5:4	47	5	4	158.408	599.448
CACNB1	48-5:4	48	5	4	167.461	980.666
CACNB2	23-8:4	23	8	4	31.3912	77.3464
CACNB2	23-3:8	23	3	8	41.286	221.457
CACNB3	21-8:4	21	8	4	82.8549	507.997
CACNB3	21-3:8	21	3	8	87.4703	757.547
CACNB4	23-3:4	23	3	4	27.653	41.5536
CACNB4	23-8:5	23	8	5	79.6514	524.641
CACNG1	21-8:5	21	8	5	86.9118	518.241
CACNG1	21-3:4	21	3	4	102.281	839.453
CACNG2	26-8:2	26	8	2	67.1517	295.11
CACNG2	26-4:4	26	4	4	86.3863	656.426
CACNG3	28-8:2	28	8	2	74.6223	431.678
CACNG3	28-4:4	28	4	4	97.9961	521.281
CACNG4	21-1:7	21	1	7	27.7659	89.1158
CACNG4	21-2:1	21	2	1	29.717	94.0393
CACNG5	23-1:7	23	1	7	26.4316	85.7508
CACNG5	23-2:1	23	2	1	28.4568	94.8208
CACNG6	37-3:5	37	3	5	37.8322	122.849
CACNG6	41-4:4	41	4	4	46.7549	135.968
CACNG7	43-4:4	43	4	4	49.1634	149.184
CACNG7	39-3:5	39	3	5	51.7334	105.024
CACNG8	37-2:2	37	2	2	40.9805	162.705
CACNG8	41-8:5	41	8	5	44.2786	119.207
CAD	21-4:4	21	4	4	101.916	743.533
CAD	21-8:2	21	8	2	110.26	641.944
CALCA	23-1:1	23	1	1	27.5602	42.1901
CALCA	23-8:7	23	8	7	59.5492	405.734
CALCB	21-8:7	21	8	7	59.2404	780.595
CALCB	21-1:1	21	1	1	75.8407	512.05
CALCR	4-7:6	4	7	6	77.8598	220.136
CALCR	12-2:2	12	2	2	98.13	988.451
CALCRL	39-2:5	39	2	5	174.289	889.388
CALCRL	47-4:6	47	4	6	112.907	302.778
CALM1	10-4:1	10	4	1	58.1587	96.9582
CALM1	2-5:1	2	5	1	87.3914	373.866
CALM2	36-6:5	36	6	5	89.3785	199.424
CALM2	28-2:6	28	2	6	136.051	653
CALM3	34-6:5	34	6	5	111.633	384.551
CALM3	26-2:6	26	2	6	91.0162	413.512
CALR	32-2:4	32	2	4	40.1981	137.868
CALR	36-3:3	36	3	3	93.5624	672.432
CAMK1	6-5:8	6	5	8	73.2817	188.391
CAMK1	6-3:5	6	3	5	90.7003	386.073
CAMK1D	45-4:7	45	4	7	248.469	1087.2
CAMK1D	37-1:1	37	1	1	85.8209	375.63
CAMK1G	47-2:3	47	2	3	119.748	455.533
CAMK1G	39-4:8	39	4	8	157.022	775.753
CAMK2A	34-1:2	34	1	2	86.8396	185.803
CAMK2A	26-5:7	26	5	7	92.7557	397.036
CAMK2B	36-8:5	36	8	5	82.1364	115.939
CAMK2B	28-3:3	28	3	3	107.237	436.541
CAMK2D	34-8:5	34	8	5	118.185	362.656
CAMK2D	26-3:3	26	3	3	125.939	691.213
CAMK2G	36-4:1	36	4	1	84.4466	219.526
CAMK2G	28-5:1	28	5	1	106.763	425.143
CAMK4	36-1:2	36	1	2	72.4664	145.879
CAMK4	28-5:7	28	5	7	146.828	739.438
CaMKIINalpha	45-6:7	45	6	7	187.528	771.039
CaMKIINalpha	37-7:7	37	7	7	118.719	589.46
CAMKK1	19-4:1	19	4	1	87.1279	239.773
CAMKK1	19-5:1	19	5	1	124.513	545.509
CAMKK2	42-7:8	42	7	8	177.234	745.138
CAMKK2	42-3:7	42	3	7	250.874	1413.72
CAMLG	34-3:3	34	3	3	94.164	616.946
CAMLG	30-2:4	30	2	4	133.111	1545.65
CANX	32-4:2	32	4	2	88.7426	708.867
CANX	36-4:3	36	4	3	113.821	778.487
CAP1	26-7:8	26	7	8	82.1129	359.496
CAP1	26-2:7	26	2	7	90.6501	713.983
CAPN1	34-4:3	34	4	3	101.448	637.696
CAPN1	30-4:2	30	4	2	126.754	875.81
CAPN10	3-8:3	3	8	3	88.486	764.84
CAPN10	3-8:6	3	8	6	95.6176	927.363
CAPN11	25-2:1	25	2	1	42.3223	255.577
CAPN11	25-5:8	25	5	8	74.0221	384.214
CAPN2	36-3:7	36	3	7	83.3712	599.137
CAPN2	32-5:6	32	5	6	112.249	1017.11
CAPN3	34-3:7	34	3	7	77.8074	448.668
CAPN3	30-5:6	30	5	6	123.418	617.198
CAPN5	23-1:5	23	1	5	28.5582	44.5775
CAPN5	23-2:8	23	2	8	55.4841	379.235
CAPN6	34-8:8	34	8	8	73.2495	338.208
CAPN6	30-1:6	30	1	6	137.482	1227.12
CAPN7	36-1:4	36	1	4	36.7079	176.097
CAPN7	36-6:7	36	6	7	40.5427	122.513
CAPN9	14-7:4	14	7	4	54.5942	407.388
CAPN9	14-2:5	14	2	5	78.2235	679.221
CAPNS1	36-8:8	36	8	8	70.4505	552.538
CAPNS1	32-1:6	32	1	6	100.457	546.298
CARD11	13-6:6	13	6	6	38.4238	227.78
CARD11	13-6:4	13	6	4	71.1015	387.319
CARD14	16-3:4	16	3	4	32.8332	115.001
CARD14	16-8:5	16	8	5	52.3444	202.998
CARD15	2-8:4	2	8	4	34.0981	94.628
CARD15	2-3:8	2	3	8	43.898	175.401
CARD4	4-6:5	4	6	5	53.2651	323.906
CARD4	4-8:8	4	8	8	89.4675	749.23
CARD8	37-3:6	37	3	6	54.0333	273.363
CARD8	37-3:7	37	3	7	76.9878	398.176
CARD9	28-3:8	28	3	8	46.2294	86.6217
CARD9	28-8:4	28	8	4	52.128	136.38
CARKL	33-2:3	33	2	3	94.6802	237.024
CARKL	25-4:8	25	4	8	97.9764	445.165
CARM1	2-8:3	2	8	3	81.3005	775.791
CARM1	2-8:6	2	8	6	86.0861	813.959
CARS	8-1:5	8	1	5	78.6459	600.939
CARS	12-1:2	12	1	2	103.674	1118.77
CASK	30-5:2	30	5	2	91.9468	261.376
CASK	30-5:3	30	5	3	143.23	700.771
CASP1	6-1:5	6	1	5	78.1294	608.242
CASP1	10-1:2	10	1	2	81.5462	755.467
CASP10	36-2:5	36	2	5	94.9475	714.273
CASP10	32-7:7	32	7	7	151.66	873.945
CASP14	24-5:5	24	5	5	30.7284	110.849
CASP14	24-7:5	24	7	5	31.6925	94.852
CASP2	12-2:5	12	2	5	70.0547	654.352
CASP2	8-7:7	8	7	7	95.5033	723.043
CASP3	10-2:5	10	2	5	72.344	681.482
CASP3	6-7:7	6	7	7	84.4058	568.225
CASP4	12-2:7	12	2	7	64.8187	734.895
CASP4	8-6:2	8	6	2	86.0582	646.434
CASP5	10-2:7	10	2	7	73.8162	625.245
CASP5	6-6:2	6	6	2	126.76	880.284
CASP6	12-5:8	12	5	8	55.1212	471.329
CASP6	8-5:7	8	5	7	91.2945	820.029
CASP7	10-5:8	10	5	8	86.839	805.268
CASP7	6-5:7	6	5	7	129.793	1060.34
CASP8	32-1:5	32	1	5	44.3632	176.788
CASP8	36-1:2	36	1	2	73.1915	532.39
CASP8AP2	7-3:7	7	3	7	50.9201	227.176
CASP8AP2	3-5:6	3	5	6	82.4129	668.03
CASP9	34-1:2	34	1	2	60.1159	391.509
CASP9	30-1:5	30	1	5	149.785	1373.05
CASQ2	34-2:5	34	2	5	80.7827	574.684
CASQ2	30-7:7	30	7	7	160.767	1082.8
CASR	2-7:6	2	7	6	156.401	674.024
CASR	10-2:2	10	2	2	75.1827	368.286
CAT	36-2:7	36	2	7	115.388	872.785
CAT	32-6:2	32	6	2	153.233	869.508
CAV1	34-2:7	34	2	7	81.6821	480.443
CAV1	30-6:2	30	6	2	111.895	694.499
CAV2	36-5:8	36	5	8	88.3712	643.556
CAV2	32-5:7	32	5	7	116.695	890.394
CAV3	34-5:8	34	5	8	109.021	665.958
CAV3	30-5:7	30	5	7	171.265	913.679
CBFB	8-4:8	8	4	8	84.1327	691.313
CBFB	12-8:1	12	8	1	100.702	956.887
CBL	12-4:5	12	4	5	51.864	411.64
CBL	8-4:1	8	4	1	91.5821	715.526
CBLB	6-4:1	6	4	1	120.482	672.717
CBLB	10-4:5	10	4	5	127.788	1127.95
CBLC	48-2:2	48	2	2	45.2716	135.604
CBLC	48-7:4	48	7	4	64.8411	322.98
CBLL1	40-7:3	40	7	3	38.2773	76.4139
CBLL1	40-4:7	40	4	7	48.8996	120.4
CBR1	6-6:7	6	6	7	82.5706	548.766
CBR1	10-4:7	10	4	7	85.3255	667.025
CBR3	32-3:2	32	3	2	96.0069	723.813
CBR3	36-8:3	36	8	3	117.196	766.359
CBS	34-8:3	34	8	3	138.804	904.981
CBS	30-3:2	30	3	2	148.806	1356.43
CBX3	39-4:4	39	4	4	47.7458	215.054
CBX3	39-8:2	39	8	2	50.8049	226.348
CBX4	48-6:1	48	6	1	126.45	775.173
CBX4	44-8:4	44	8	4	156.548	929.913
CCBP2	28-3:2	28	3	2	95.8585	409.376
CCBP2	36-6:8	36	6	8	82.97	228.294
CCK	36-8:1	36	8	1	81.3027	564.387
CCK	32-4:8	32	4	8	98.5621	379.906
CCKAR	28-2:5	28	2	5	97.3703	396.562
CCKAR	36-4:6	36	4	6	84.3427	303.397
CCKBR	26-2:5	26	2	5	130.054	651.904
CCKBR	34-4:6	34	4	6	109.433	384.504
CCL1	27-5:3	27	5	3	45.2817	109.622
CCL1	31-7:6	31	7	6	47.8486	70.4657
CCL11	3-2:2	3	2	2	55.2175	164.52
CCL11	7-8:5	7	8	5	69.5424	288.391
CCL13	1-2:2	1	2	2	40.2682	92.9277
CCL13	5-8:5	5	8	5	90.1527	463.232
CCL14	3-3:5	3	3	5	64.8122	127.474
CCL14	7-4:4	7	4	4	69.0343	255.085
CCL16	1-3:5	1	3	5	35.7807	61.2341
CCL16	5-4:4	5	4	4	52.9313	100.131
CCL17	7-8:7	7	8	7	65.6876	266.316
CCL17	3-1:7	3	1	7	124.627	462.57
CCL18	1-1:7	1	1	7	38.7544	100.946
CCL18	5-8:7	5	8	7	63.538	238.745
CCL19	27-7:5	27	7	5	44.5317	60.1943
CCL19	31-3:8	31	3	8	113.856	357.429
CCL2	25-5:3	25	5	3	32.0619	53.0117
CCL2	29-7:6	29	7	6	44.9266	43.1738
CCL20	25-7:5	25	7	5	34.8226	58.025
CCL20	29-3:8	29	3	8	45.552	54.949
CCL21	31-8:5	31	8	5	45.2268	47.2557
CCL21	27-2:2	27	2	2	47.8944	189.657
CCL22	25-2:2	25	2	2	32.924	78.2721
CCL22	29-8:5	29	8	5	51.405	102.623
CCL23	27-3:5	27	3	5	43.8439	86.9011
CCL23	31-4:4	31	4	4	46.5088	63.7328
CCL24	25-3:5	25	3	5	34.52	57.2625
CCL24	29-4:4	29	4	4	45.0039	51.0544
CCL25	31-8:7	31	8	7	49.7068	82.4703
CCL25	27-1:7	27	1	7	59.012	268.343
CCL26	4-8:2	4	8	2	82.7929	663.22
CCL26	4-4:4	4	4	4	153.453	1406.89
CCL27	16-7:3	16	7	3	78.3694	590.917
CCL27	16-4:7	16	4	7	110.806	1230.76
CCL28	38-2:2	38	2	2	71.9852	207.986
CCL28	42-8:5	42	8	5	80.3257	355.118
CCL3	27-6:3	27	6	3	41.6012	49.1178
CCL3	31-3:1	31	3	1	49.3476	62.5177
CCL3L1	25-6:3	25	6	3	32.8931	51.9469
CCL3L1	29-3:1	29	3	1	44.057	65.2112
CCL4	27-7:2	27	7	2	41.7604	54.2872
CCL4	31-1:4	31	1	4	53.1712	143.932
CCL4L	20-1:4	20	1	4	47.6348	162.583
CCL4L	16-7:2	16	7	2	72.0351	536.867
CCL5	25-7:2	25	7	2	31.7133	50.251
CCL5	29-1:4	29	1	4	44.1152	60.019
CCL7	3-7:5	3	7	5	43.9446	88.6158
CCL7	7-3:8	7	3	8	49.6899	162.207
CCL8	1-7:5	1	7	5	37.3686	64.3343
CCL8	5-3:8	5	3	8	69.1126	206.646
CCM1	34-8:1	34	8	1	106.024	613.731
CCM1	30-4:8	30	4	8	182.024	1292.37
CCNA1	23-1:2	23	1	2	59.275	400.476
CCNA1	19-1:5	19	1	5	96.243	689.89
CCNA2	32-4:1	32	4	1	91.2203	608.759
CCNA2	36-4:5	36	4	5	98.9374	734.851
CCNB1	34-4:5	34	4	5	116.406	826.054
CCNB1	30-4:1	30	4	1	134.887	1190.03
CCNB2	17-5:1	17	5	1	125.386	1398.55
CCNB2	17-5:3	17	5	3	133.356	1461.79
CCNC	36-4:7	36	4	7	118.568	993.43
CCNC	32-6:7	32	6	7	171.961	764.076
CCND1	35-6:7	35	6	7	63.2665	373.863
CCND1	35-1:4	35	1	4	63.3549	355.666
CCND2	34-4:7	34	4	7	112.511	752.243
CCND2	30-6:7	30	6	7	173.867	1052.54
CCND3	12-6:1	12	6	1	83.092	796.276
CCND3	8-8:4	8	8	4	85.9041	636.535
CCNE1	10-6:1	10	6	1	75.7871	586.751
CCNE1	6-8:4	6	8	4	104.818	734.073
CCNE2	19-3:6	19	3	6	120.724	1057.16
CCNE2	19-6:3	19	6	3	139.349	1360.49
CCNF	12-1:8	12	1	8	83.2684	1052.81
CCNF	8-3:4	8	3	4	88.7247	687.88
CCNG1	10-1:8	10	1	8	84.6824	1000.14
CCNG1	6-3:4	6	3	4	123.83	1080.56
CCNG2	12-6:6	12	6	6	64.7269	549.678
CCNG2	8-8:2	8	8	2	76.6931	511.78
CCNH	10-6:6	10	6	6	45.0316	328.62
CCNH	6-8:2	6	8	2	99.8827	1009.18
CCNK	29-1:1	29	1	1	89.6595	768.164
CCNK	33-6:8	33	6	8	136.081	717.672
CCNL1	7-6:6	7	6	6	29.0822	115.559
CCNL1	7-6:4	7	6	4	29.8387	117.403
CCNL2	1-5:4	1	5	4	36.8491	130.452
CCNL2	1-4:5	1	4	5	50.5312	298.933
CCNT1	12-6:8	12	6	8	69.903	594.189
CCNT1	8-1:1	8	1	1	98.7874	815.116
CCNT2	6-1:1	6	1	1	84.6341	674.039
CCNT2	10-6:8	10	6	8	109.072	1076.08
CCR1	4-3:2	4	3	2	62.2287	140.164
CCR1	12-6:8	12	6	8	55.6905	290.717
CCR10	14-6:1	14	6	1	123.045	584.601
CCR10	22-1:3	22	1	3	69.3756	122.526
CCR2	2-3:2	2	3	2	96.3487	407.676
CCR2	10-6:8	10	6	8	75.3449	302.548
CCR3	4-2:1	4	2	1	102.79	448.724
CCR3	12-8:2	12	8	2	61.0369	165.347
CCR4	2-2:1	2	2	1	144.659	654.402
CCR4	10-8:2	10	8	2	81.982	299.78
CCR5	4-8:1	4	8	1	93.901	413.059
CCR5	12-6:6	12	6	6	64.5703	407.258
CCR6	2-8:1	2	8	1	94.5389	435.903
CCR6	10-6:6	10	6	6	87.974	410.514
CCR7	4-2:7	4	2	7	64.0343	128.069
CCR7	12-1:7	12	1	7	53.144	340.115
CCR8	2-2:7	2	2	7	111.904	507.487
CCR8	10-1:7	10	1	7	86.0372	506.384
CCR9	37-7:6	37	7	6	92.2056	406.957
CCR9	45-2:2	45	2	2	148.718	629.956
CCRK	9-8:7	9	8	7	85.0185	330.291
CCRK	1-7:1	1	7	1	120.321	593.735
CCRL2	15-1:6	15	1	6	132.831	636.558
CCRL2	23-7:5	23	7	5	73.4866	163.758
CCS	25-3:5	25	3	5	39.4794	184.238
CCS	29-4:4	29	4	4	77.1152	357.767
CCT2	4-6:4	4	6	4	118.422	1081.89
CCT2	4-6:6	4	6	6	142.425	1435.73
CCT4	2-4:6	2	4	6	62.1366	139.437
CCT4	2-1:8	2	1	8	76.3208	417.606
CCT5	37-2:5	37	2	5	62.7789	403.621
CCT5	37-7:4	37	7	4	90.6212	495.304
CCT8	16-3:6	16	3	6	71.3822	550.563
CCT8	16-3:7	16	3	7	95.6725	1015.57
CD14	32-5:3	32	5	3	53.6692	124.031
CD14	32-5:1	32	5	1	122.255	427.516
CD151	46-2:5	46	2	5	142.447	764.663
CD151	42-7:7	42	7	7	160.248	1039.45
CD160	27-2:7	27	2	7	74.9079	394.818
CD160	27-7:8	27	7	8	77.9568	436.267
CD163	2-7:2	2	7	2	55.8096	494.182
CD163	6-1:4	6	1	4	85.6374	308.362
CD164L1	29-2:6	29	2	6	31.9238	54.398
CD164L1	29-6:8	29	6	8	40.7253	100.109
CD19	30-5:3	30	5	3	112.521	948.019
CD19	30-5:1	30	5	1	134.252	1227.88
CD1A	36-6:1	36	6	1	105.141	696.517
CD1A	32-8:4	32	8	4	128.472	732.461
CD1B	34-6:1	34	6	1	127.527	817.896
CD1B	30-8:4	30	8	4	150.879	861.365
CD1C	32-3:4	32	3	4	86.9621	981.623
CD1C	36-1:8	36	1	8	133.189	1068.85
CD1D	34-1:8	34	1	8	110.147	516.727
CD1D	30-3:4	30	3	4	119.608	1264.6
CD1E	36-6:6	36	6	6	52.9791	277.852
CD1E	32-8:2	32	8	2	82.3571	394.19
CD2	34-6:6	34	6	6	111.768	695.806
CD2	30-8:2	30	8	2	177.523	1208.02
CD207	8-5:1	8	5	1	24.2326	70.9451
CD207	8-5:3	8	5	3	31.6504	139.771
CD209	34-6:1	34	6	1	60.3119	332.876
CD209	30-8:4	30	8	4	162.279	392.372
CD209L	2-8:4	2	8	4	58.1366	491.49
CD209L	2-3:8	2	3	8	80.7198	411.093
CD22	32-7:2	32	7	2	126.527	800.396
CD22	32-6:5	32	6	5	131.679	302.769
CD226	38-3:4	38	3	4	72.8426	375.004
CD226	38-8:5	38	8	5	130.171	669.508
CD244	5-6:3	5	6	3	34.0122	101.516
CD244	5-3:6	5	3	6	86.8122	317.926
CD28	8-7:5	8	7	5	70.2981	438.885
CD28	8-5:5	8	5	5	78.3206	616.732
CD2AP	24-1:7	24	1	7	27.1899	93.9714
CD2AP	24-2:1	24	2	1	28.9529	92.1446
CD33	6-3:5	6	3	5	98.9102	633.672
CD33	6-7:8	6	7	8	111.705	857.029
CD34	6-1:7	6	1	7	59.6376	347.705
CD34	6-2:1	6	2	1	77.5808	548.114
CD36	48-3:3	48	3	3	93.1	621.668
CD36	44-2:4	44	2	4	174.529	1023.7
CD38	46-4:3	46	4	3	110.101	638.889
CD38	42-4:2	42	4	2	171.63	906.266
CD3D	32-1:1	32	1	1	85.1882	528.382
CD3D	36-6:8	36	6	8	98.5808	774.49
CD3E	30-1:1	30	1	1	111.507	1175.73
CD3E	34-6:8	34	6	8	121.592	777.415
CD3G	8-1:3	8	1	3	72.9382	560.374
CD3G	8-5:2	8	5	2	91.5755	693.031
CD3Z	6-1:3	6	1	3	60.2503	356.167
CD3Z	6-5:2	6	5	2	78.7212	415.369
CD4	8-5:3	8	5	3	62.3843	390.014
CD4	8-5:1	8	5	1	64.1874	435.399
CD40	48-3:7	48	3	7	65.4258	398.747
CD40	44-5:6	44	5	6	258.193	1498.52
CD40LG	46-3:7	46	3	7	111.949	593.948
CD40LG	42-5:6	42	5	6	150.538	826.679
CD44	48-8:8	48	8	8	138.048	1235.27
CD44	44-1:6	44	1	6	193.722	1290.72
CD47	42-1:6	42	1	6	193.78	1089.54
CD47	46-8:8	46	8	8	210.103	1624.93
CD48	24-1:2	24	1	2	41.631	249.682
CD48	20-1:5	20	1	5	47.5412	260.809
CD5	6-5:3	6	5	3	56.3082	320.545
CD5	6-5:1	6	5	1	76.0096	386.026
CD58	22-1:2	22	1	2	76.8607	616.376
CD58	18-1:5	18	1	5	115.538	618.191
CD59	24-2:5	24	2	5	53.8041	367.144
CD59	20-7:7	20	7	7	80.8288	598.973
CD5L	8-6:3	8	6	3	56.4986	316.285
CD5L	8-3:6	8	3	6	82.7887	633.81
CD6	6-6:3	6	6	3	78.7838	432.695
CD6	6-3:6	6	3	6	101.011	756.01
CD63	22-2:5	22	2	5	81.8412	715.74
CD63	18-7:7	18	7	7	132.127	1070.89
CD68	24-2:7	24	2	7	54.9975	406.615
CD68	20-6:2	20	6	2	84.4563	629.895
CD69	22-2:7	22	2	7	64.4456	467.843
CD69	18-6:2	18	6	2	108.348	920.693
CD7	8-6:5	8	6	5	69.1668	440.833
CD7	8-7:2	8	7	2	80.1313	539.898
CD72	24-5:8	24	5	8	82.994	656.173
CD72	20-5:7	20	5	7	94.1407	768.588
CD74	22-5:8	22	5	8	85.3975	758.355
CD74	18-5:7	18	5	7	121.567	840.302
CD79A	48-1:2	48	1	2	61.8854	339.016
CD79A	44-1:5	44	1	5	168.549	1038.81
CD79B	46-1:2	46	1	2	124.526	729.014
CD79B	42-1:5	42	1	5	210.041	1228.58
CD80	6-7:5	6	7	5	96.3758	611.219
CD80	6-5:5	6	5	5	108.395	911.524
CD81	48-2:5	48	2	5	95.5168	615.831
CD81	44-7:7	44	7	7	216.427	1494.79
CD84	31-1:3	31	1	3	50.6899	149.129
CD84	31-5:2	31	5	2	54.6777	158.64
CD86	8-2:2	8	2	2	61.8423	384.838
CD86	8-7:4	8	7	4	85.6173	618.251
CD8A	6-7:2	6	7	2	80.8272	504.982
CD8A	6-6:5	6	6	5	92.775	425.602
CD8B1	32-1:3	32	1	3	78.7324	682.572
CD8B1	32-5:2	32	5	2	100.752	463.029
CD9	30-1:3	30	1	3	76.7964	577.991
CD9	30-5:2	30	5	2	161.161	1319.29
CD96	15-4:2	15	4	2	43.9896	297.15
CD96	19-4:3	19	4	3	69.0153	364.979
CD97	28-1:4	28	1	4	136.375	593.437
CD97	36-4:4	36	4	4	77.4034	137.518
CD99	45-1:3	45	1	3	57.1426	100.1
CD99	45-5:2	45	5	2	248.571	1193.2
CDC14A	42-8:2	42	8	2	134.517	660.197
CDC14A	46-6:6	46	6	6	217.584	872.041
CDC14B	44-8:2	44	8	2	148.363	938.815
CDC14B	48-6:6	48	6	6	197.36	1217.01
CDC16	47-8:8	47	8	8	55.334	131.835
CDC16	43-1:6	43	1	6	81.7034	466.374
CDC2	34-4:1	34	4	1	109.885	386.393
CDC2	26-5:1	26	5	1	109.699	487.917
CDC20	42-6:2	42	6	2	92.5137	394.854
CDC20	46-2:7	46	2	7	152.715	877.649
CDC23	9-2:5	9	2	5	125.474	774.772
CDC23	5-7:7	5	7	7	159.172	1998.36
CDC25A	42-7:6	42	7	6	286.428	1291.48
CDC25A	42-2:2	42	2	2	153.924	718.386
CDC25B	20-3:2	20	3	2	83.2641	243.456
CDC25B	20-6:8	20	6	8	95.2946	312.662
CDC25C	18-3:2	18	3	2	155.922	745.852
CDC25C	18-6:8	18	6	8	125.7	569.924
CDC27	48-5:8	48	5	8	68.1124	517.133
CDC27	44-5:7	44	5	7	212.971	1170.51
CDC2L1	12-3:8	12	3	8	44.8981	108.671
CDC2L1	4-8:4	4	8	4	132.8	682.451
CDC2L2	48-2:7	48	2	7	60.2069	396.143
CDC2L2	44-6:2	44	6	2	171.015	998.715
CDC2L5	8-6:5	8	6	5	108.297	545.306
CDC2L5	8-2:6	8	2	6	68.1097	190.244
CDC2L6	33-6:7	33	6	7	137.67	560.405
CDC2L6	25-7:7	25	7	7	99.9773	431.214
CDC42	46-5:8	46	5	8	98.5953	503.96
CDC42	42-5:7	42	5	7	204.262	1245.67
CDC42BPA	30-5:6	30	5	6	154.327	779.775
CDC42BPA	30-4:2	30	4	2	94.7147	296.621
CDC42BPB	48-4:5	48	4	5	89.5943	110.449
CDC42BPB	40-6:2	40	6	2	205.793	1076.22
CDC42BPG	45-3:6	45	3	6	291.79	1531.64
CDC42BPG	37-2:4	37	2	4	124.415	614.639
CDC42SE2	47-4:7	47	4	7	124.33	466.7
CDC42SE2	39-1:1	39	1	1	151.461	702.18
CDC45L	22-1:2	22	1	2	75.1748	642.01
CDC45L	18-1:5	18	1	5	158.031	1897.31
CDC6	10-7:1	10	7	1	96.9748	976.561
CDC6	22-7:1	22	7	1	102.39	1106.34
CDC6	21-7:1	21	7	1	128.753	1635.21
CDC6	9-7:1	9	7	1	149.795	1593.07
CDC6	35-8:6	35	8	6	77.5481	481.678
CDC6	36-8:6	36	8	6	81.5148	444.732
CDC6	47-8:6	47	8	6	138.781	850.465
CDC6	48-8:6	48	8	6	243.235	1660.15
CDC7	24-1:2	24	1	2	48.6805	296.087
CDC7	20-1:5	20	1	5	59.6891	256.975
CDCA1	3-2:6	3	2	6	38.6948	120.495
CDCA1	3-6:8	3	6	8	107.459	137.455
CDCA8	6-2:3	6	2	3	35.8598	139.595
CDCA8	2-1:3	2	1	3	39.9594	172.121
CDH1	24-8:3	24	8	3	69.7651	480.987
CDH1	20-3:2	20	3	2	71.2621	526.685
CDH11	24-4:5	24	4	5	54.7607	392.632
CDH11	20-4:1	20	4	1	85.3706	830.747
CDH19	47-3:2	47	3	2	50.6498	208.3
CDH19	47-2:3	47	2	3	57.6821	318.307
CDH2	18-3:2	18	3	2	134.605	1551.52
CDH2	22-8:3	22	8	3	135.002	983.172
CDH20	21-6:7	21	6	7	30.8996	97.429
CDH20	21-1:4	21	1	4	41.8387	209.893
CDH3	20-4:8	20	4	8	47.4442	249.738
CDH3	24-8:1	24	8	1	71.6187	597.321
CDH5	22-8:1	22	8	1	77.5764	581.527
CDH5	18-4:8	18	4	8	83.3253	487.552
CDK10	30-7:2	30	7	2	181.223	916.106
CDK10	30-2:8	30	2	8	139.152	674.437
CDK2	10-3:8	10	3	8	80.9475	443.63
CDK2	2-8:4	2	8	4	99.9455	416.616
CDK3	12-6:1	12	6	1	56.0921	136.488
CDK3	4-1:3	4	1	3	73.9335	280.045
CDK4	10-6:1	10	6	1	63.3162	111.306
CDK4	2-1:3	2	1	3	128.605	604.131
CDK5	12-1:6	12	1	6	45.8233	241.713
CDK5	4-7:5	4	7	5	88.5592	335.275
CDK5R1	30-6:5	30	6	5	207.613	1138.07
CDK5R1	30-2:6	30	2	6	121.76	562.357
CDK5R2	32-4:1	32	4	1	108.069	368.166
CDK5R2	32-5:1	32	5	1	107.076	356.856
CDK6	10-1:6	10	1	6	57.9299	188.705
CDK6	2-7:5	2	7	5	164.857	806.565
CDK7	12-7:4	12	7	4	55.5011	145.628
CDK7	4-1:5	4	1	5	69.0674	219.372
CDK8	10-7:4	10	7	4	60.8447	95.028
CDK8	2-1:5	2	1	5	137.851	664.977
CDK9	36-3:8	36	3	8	65.7096	90.3921
CDK9	28-8:4	28	8	4	125.837	544.87
CDKL1	6-4:1	6	4	1	116.826	545.566
CDKL1	6-5:1	6	5	1	76.2537	204.783
CDKL2	8-3:8	8	3	8	73.5875	258.896
CDKL2	8-8:4	8	8	4	75.7546	172.335
CDKL3	29-5:8	29	5	8	271.621	1465.43
CDKL3	29-3:5	29	3	5	188.273	1007.42
CDKL4	6-4:7	6	4	7	108.19	475.25
CDKL4	6-1:1	6	1	1	99.7312	494.572
CDKL5	34-1:8	34	1	8	85.7572	205.68
CDKL5	26-5:5	26	5	5	92.3071	395.626
CDKN1A	34-3:8	34	3	8	87.4399	212.318
CDKN1A	26-8:4	26	8	4	92.4715	367.913
CDKN1B	36-6:1	36	6	1	82.9206	144.549
CDKN1B	28-1:3	28	1	3	121.967	656.559
CDKN1C	34-6:1	34	6	1	100.462	241.646
CDKN1C	26-1:3	26	1	3	113.648	590.972
CDKN2A	36-1:6	36	1	6	67.8576	131.241
CDKN2A	28-7:5	28	7	5	176.095	910.033
CDKN2B	34-1:6	34	1	6	87.7835	161.615
CDKN2B	26-7:5	26	7	5	96.8353	407.114
CDKN2C	36-7:4	36	7	4	96.947	336.698
CDKN2C	28-1:5	28	1	5	101.509	398.805
CDKN2D	34-7:4	34	7	4	105.545	313.24
CDKN2D	26-1:5	26	1	5	106.579	493.61
CDKN3	20-2:1	20	2	1	102.074	445.105
CDKN3	20-8:2	20	8	2	123.79	515.789
CDX2	22-4:5	22	4	5	61.7915	442.792
CDX2	18-4:1	18	4	1	136.551	1812.33
CDX4	20-6:7	20	6	7	61.9412	350.934
CDX4	24-4:7	24	4	7	76.0953	601.358
CEACAM1	45-3:6	45	3	6	42.4137	85.5852
CEACAM1	45-6:3	45	6	3	42.7253	52.2484
CEBPA	22-4:7	22	4	7	88.2973	798.518
CEBPA	18-6:7	18	6	7	99.7396	601.242
CEBPB	48-8:3	48	8	3	102.2	939.821
CEBPB	44-3:2	44	3	2	224.644	1373.93
CEBPD	42-3:2	42	3	2	154.676	888.463
CEBPD	46-8:3	46	8	3	226.06	1675.04
CEBPE	48-8:1	48	8	1	120.621	1037.33
[truncated: 10,271 more rows]
