# Supplementary material for: The gene expression landscape of breast cancer is shaped by tumor protein p53 status and epithelial-mesenchymal transition
Source: Breast Cancer Res. 2012 Jul 27;14(4):R113. doi: 10.1186/bcr3236 (PMC3680939; doi:10.1186/bcr3236)
Supplement: Additional file 5 — Network module genes. An Excel table with all genes in the gene expression network modules. [file bcr3236-S5.XLSX]

## Sheet: Sheet1
Supplementary Table 3. Gene expression network modules
Module Name	Gene symbol	Entrez Gene ID
Stroma (n=32)	AEBP1	165
	ASPN	54829
	CDH11	1009
	CILP	8483
	COL10A1	1300
	COL11A1	1301
	COL5A1	1289
	COL5A2	1290
	COL8A2	1296
	COMP	1311
	CRISPLD2	83716
	DCN	1634
	DPT	1805
	EMILIN1	11117
	FAP	2191
	FBN1	2200
	ITGBL1	9358
	LOXL1	4016
	LRRC15	131578
	LRRC17	10234
	MFAP2	4237
	MFAP4	4239
	MFAP5	8076
	MMP2	4313
	OMD	4958
	PDGFRL	5157
	POSTN	10631
	SFRP4	6424
	SPON1	10418
	SRPX	8406
	THBS2	7058
	VCAN	1462
Lipid (n=18)	ABCA8	10351
	ADH1B	125
	ADIPOQ	9370
	AOC3	8639
	C7	730
	CD36	948
	CHRDL1	91851
	DARC	2532
	FABP4	2167
	FHL1	2273
	GPD1	2819
	IGF1	3479
	IL33	90865
	ITM2A	9452
	LEP	3952
	LPL	4023
	MEOX1	4222
	PLIN	5346
IR (n=71)	ACAP1	9744
	ADAMDEC1	27299
	ARHGAP25	9938
	BIRC3	330
	C1QA	712
	C1QB	713
	CCL19	6363
	CCL5	6352
	CCR7	1236
	CD2	914
	CD247	919
	CD27	939
	CD37	951
	CD38	952
	CD3D	915
	CD3G	917
	CD52	1043
	CD69	969
	CD8A	925
	CLEC4A	50856
	CORO1A	11151
	CST7	8530
	CTSC	1075
	CTSS	1520
	CXCL10	3627
	CXCL11	6373
	CXCL9	4283
	DOCK2	1794
	GBP1	2633
	GIMAP4	55303
	GNLY	10578
	GPR171	29909
	GPR18	2841
	GZMA	3001
	GZMB	3002
	GZMH	2999
	GZMK	3003
	HLA-DOB	3112
	HLA-DRA	3122
	ICOS	29851
	IDO1	3620
	IFI27	3429
	IFI30	10437
	IFI44L	10964
	IFIT1	3434
	IGHM	3507
	IL7R	3575
	ISG15	9636
	KLRK1	22914
	LAMP3	27074
	LCK	3932
	LRMP	4033
	LTB	4050
	LYZ	4069
	MNDA	4332
	MS4A4A	51338
	MX1	4599
	NKG7	4818
	OAS1	4938
	POU2AF1	5450
	PTPRC	5788
	PTPRCAP	5790
	RAC2	5880
	RNASE6	6039
	SAMSN1	64092
	SELL	6402
	SH2D1A	4068
	STAT1	6772
	TAP1	6890
	TRAC	28755
	TRAF3IP3	80342
Mitotic checkpoint (n=21)	BIRC5	332
	CCNB2	9133
	CDC2	983
	CDC20	991
	CENPA	1058
	CENPE	1062
	CKS2	1164
	DLGAP5	9787
	EXO1	9156
	EZH2	2146
	GINS1	9837
	MAD2L1	4085
	MELK	9833
	MYBL2	4605
	NCAPH	23397
	NDC80	10403
	RAD51AP1	10635
	RRM2	6241
	TOP2A	7153
	TPX2	22974
	TTK	7272
Mitotic progression (n=22)	ASPM	259266
	CDCA3	83461
	CDCA8	55143
	CENPN	55839
	CEP55	55165
	DTL	51514
	E2F8	79733
	ECT2	1894
	ERCC6L	54821
	HJURP	55355
	KIF15	56992
	KIF18A	81930
	KIF18B	146909
	KIF20A	10112
	KIF4A	24137
	MCM10	55388
	NCAPG	64151
	NUSAP1	51203
	PBK	55872
	PRC1	9055
	SHCBP1	79801
	TACC3	10460
Basal (n=8)	GABRP	2568
	KRT14	3861
	KRT17	3872
	KRT5	3852
	MIA	8190
	SERPINB5	5268
	SFRP1	6422
	SYNM	23336
Early response (n=6)	CYR61	3491
	DUSP1	1843
	EGR1	1958
	FOS	2353
	FOSB	2354
	ZFP36	7538
SR (n=9)	ABAT	18
	AGR2	10551
	CA12	771
	DNALI1	7802
	FOXA1	3169
	GATA3	2625
	SLC44A4	80736
	TBC1D9	23158
	XBP1	7494
